# Supplementary material for: The Sclerotinia sclerotiorum Mating Type Locus (MAT) Contains a 3.6-kb Region That Is Inverted in Every Meiotic Generation
Source: PLoS One. 2013 Feb 15;8(2):e56895. doi: 10.1371/journal.pone.0056895 (PMC3574095; doi:10.1371/journal.pone.0056895)
Supplement: Alignment S1 — FASTA text file with alignment of Sclerotinia sclerotiorum strains 1980, 44Ba1, 44Ba12 and 44Ba18 MAT regions, the MAT1-1-1 and MAT1-2-1 transcript variants, and the MAT inversion region sequences of the tetrad progeny S. sclerotiorum strains 1B331-1 (Inv+) and 1B331-3 (Inv-) obtained with primers SS1f / SS2r. Sequence accession numbers are given as part of sequence names. Indicated are genes, the MAT inversion region and the 250-bp motifs. Sequence accession numbers are given as part of sequence names for sequences in public databases. (TXT) [file pone.0056895.s014.txt]

>Strain_1980_supercont1_5_positions_34600_48000
TCACAAGAAAGCTAACTGACTCTATGACTGCTGAGTTACACTCGACTACGTCAGAATTCCAAAACGGGTTGGAGGAGTTGGCACAAAGAGATGCAACACCCAGCTCATATCAGAGTGCCAAATCACTTGGAGTATCCTCTACTAAAACGGATTTTACATTGGAGCCATCCATATCATCATCGTCGTCTGTTCCAGTCAAGCGGTCCTCTGATGCATCGCCGCCAATATCACAACCATCCAAACGCAGTAAGGCAGAAGGCAAAACAAACAAAGCATCTCCTAGCGGAAAATTGACTAAAGGACAACCGGGAAAAGGACAAAGTAGTTTAATGGGGTTCTTTAAGCCTAAGACGCCGCCAGCAGCACAAACACTTCCGCCATCGACAAGTAACCCTGCCACAGCAACACCTGCAGCTTTAACATCATCGGCAGTTCGCGGATGCTCTGTTAGTTCTAGCACGGAGAATAATTCATTGAAGACCGCGGAAAGCGCAAATAGCGACGAAGAAATTAGAAACTCATTTATGTTACAACAAGATAAAGAAGTACACGATCCCATAGTAGCGAAGGAATCATGGTCAAAGCTGTTAACGAGACGCATTCCCCCCAGATGTGAGCATAATGAGCCATGTATAAGCCATATAACGAAGAAGCAAGGCATGAACCGTGGCAGGTCCTTCTACATGTGTCCTCGACCTCTGGGACCATCAGGTCAGCAAGAGAAGAATACAGAATGGCGCTGTGGTACATTTATTTGGAGTAGTGAGTGGAATGGGAAGGAAAGCTGAGGCTGGAAATAACGCAAAAGGTAAAAATTAGCACCTGGGATGGGAGTAAGAAGTGTATACCCTATCTATCGTGTCGAGGGCATCAATTGACATATTTTCAAACACACACACACATCCACATACGATCACATCAATACCGGCATTTCGTTGCCCACATAATCGCAACTGGGAAGTAGGAAGCAGGAATCGCATACTCTATCCTACTTGCAGCAGCAATCAAAACCCATTCATGCCACATACACTCACCAACATCCCGTGACCAACTCTACCACATCACCTTTGCAATAGTAATTTTAATCTCCCAGCCCCCTCTCAATCTCGCCTTTTCGACTTTTTGACAAGCCGAGCCCGCATCGCCGCCGCTTAAGAGGAAAAATTTGCTTCCCAATATTCACCACGAACAAGATTCACCTTAGTGGGCACAGCGACCCAGCCGCCTGGTTTTTAGATTGTGGCTAAAGCAAGAAAATTATTACGCTAGATTCCAAGATTTGAGTTTTGGGAATGAACTAAGTGAATGAATATGGCTGCGATGAAGCTGAAGAGGAAGATGCTGCGTTTTGGGGGGTGATGATTCCTATCAGCGAAGGCACTTAAAAAACAAAAAAAACAAAAATATGTGTCGCAGTCACAATGGTTACAATGTAAGCAGTAATTAGAGAGTATCATGAAGTGTAAAAGTTCTATTCTTTTGTAATATAAAATATGTGAAGCATATATGTCAAATCTAAGTACTGCTTCAGTTGCATCCATCTACTAAATATATATTCACAATCCATCCATTCCATCTTATGAGCACAATTTCAAATGAACAAGCTCATGAGTATATTCATAAACTTAGATAATCTATATGAACATAGAAAGAAACAAGTAAATGCAAGGAATAAATATATGTAGGTGATAAACGCCGCAATAATGAACACCAAAGTCCCAATTCCAATTTCTTTACATAAGTCGTAAATCGTGAAACACAGGTCATGTTGTGAAAAGCTGATGAATTTGGGAATAAGAGAGGAGGAAAATACTTGGTAATATATCCGAGGAGAGAAGAAGTTATAGAGATCCTGTTGTTGGATTATTTGCTAAGATTTTATTGATGTGAAGCTTATATCTAAGTCTAATACCCAACTTTTCGGCCACCCTTTTTGTTATTAGGTCTGCCGTCTAGATCATATAAAGGTGCTCTAAACTTATAAGATAATTTATAATTAAATATTAAACAAGAATTTAAATAACAATCATAATAATATATAATTTGTAATTTATAATAGATTATAGTAAATGATTGATCTTGAGCTTGAAGCTCTTAGAAAGGAAATCCTTCCTGATCATTATATACTGTGATCATGAATATGTAACGATACTGTACTTGTCACACTCAAGAATACTGGGTAAAGTATCTTGTATTAGAAAATACTAAGCTAAGGAGAAAAGAAGAAGGAAAACAAGAGTAGAGAGTTTTCCTATGATTAAATACAAACGGGGCATGCCACGTGACCCGGAGGTGTGAGGCGTCACAGTACTGGAGGCAGCGGCTGCCTGAGGTTTCGTCTGGTTGGTAGTTGTAGGTTAAGGCTTTATCACTGGTATTCACTTGGAAGTGAAGTCGTTACTAGATCAAGTAGAATGTAGGTAAACTAATTGATACCTAAGTTGAGCATGAAGCTCCTAAACTATGAAACTACTCTGACTATATAATGATCGATAAAGGGAGTCCCCAGGAGCTTTGAGGGCTCTTAGGGCTCCTTATCACGTGATTCATTTTCATCCCATGACACTAATCCTAATGGTGAATCGTGACAGAATGATCACTCAGGGTCGTTTGAGGTCACGTGTTTTATCATGTGATGGTGGTTGTATAACCCGGCGTAACACTTTTATATTAAAAATTTATAAATATTAAATTTTAATATAAAAATGTAATCATATTATATCGGACTTTATAAAACACTGTATCATCTGATCAGACGTCATATGACGGACCCTGAGGATCTAGAGGACCTAGGAATGTGTATCTGTTACGTCCAAAACGATTAGTATGTCACATGACCATAAAACATGTGATGGAACGGTGAGGAACGAACGTTCCTAGGAACAACCAGGAACGACGATTCCTAGTTAACCATAAGCACGAAGGACTATATAATCAAGATGAATTTCTTTTGTATAGAGCTTCGTACTCAAGATCAATCATTTAGTATACTCTACTATTAGTTACGAATTGCATATCATTATTGTCATTACTTAAGTCCCTGCTTGACGCCTAGTTATAAACCACCTCGAGAGCCTAGAGCACTTCCACGTGATCTAGACGGCAAACCTCGTAACAGTATCCTAGGTCCTTTAGAACCTCAGGGATCCAACTAACATGAAGGTCTATATAATTAGGATGGATTTCTTTACTGTAGAGCTTTATACTCAAAATCAATCACTTAGTATACTCTAGTATTAATTACAAATTGTATATTATTATTATTATTATTTAAATATTTATTTAATATTTAATTGTAAATCAATTCGAAAAGCTTAGAACACTTTCATATAATCTAGACAGCAGATCTCGTAACAAAAAGAGTGGTCGAAAAGTTGAGTACTAGACTTATTGATTTATTATATATAAATCTAGAGTTTTCGGATTTAAATTTTTATTTTGTTTTATTGGAATAATTTATATGAATATTGTGTTTAAATATATCAATATCATCAGCAAAATAGTTGTTTGAAATAAAATCGTTGATGGGAATGATAATGGTATTGATATTGTAGGATAATTGGTTAGTATGCCAATCGCCCGACTATGTTGAATATACTCCAGCCACACAGCTATGAGTAATATATGGGTGGTGATTTCATATAAATTGTGGTTGGCAAATCATAACATCAACATACTAACTACAACCCGACATGAAAGTCAATACTGCCATACAAATGCGACGTGAAGCTTTCTTGAGGAGGAAGTATTTATGGGGCATCAAATTACATTCTGCTCGTTATATTCGCCCCTGCGCCCTTAGGACTTGGAAACGTGATGAGGTCAATACATTGGATCCATCGACTTTTCCTGACGCGACACCTGTGGAGCTAGCGGCAGCATTAGAAAGAGATGAGTTACTTACGGGTGTGGAAGTGGGATATAACCCAATATCATTAACCTCGGATCGTTTCGATCCGGGTGTTGAAGCAAGTAAGTCAATACCGTCATCAAAGCGTATATTCTTTTCTAATATTGACAGCCGCGGATACTCCTGGAAAGCCATGCGAGCCTGCATTTCTAGATGCCCTCGTCACGGACTGTTGCGTTTTGATTTGGGAATTTCGTAGCCTTTATAGATACACAGACTTCAATTCGATGGACGACCCATTACCCACGAAGTATGCGGACATTTTCTATGATCTCAACACCGTATTTACACAATGCCGGAGGCTTAAAAAATCGCCTGAACTCTTCTCAACGCTAGTACAAGAGCGTCAATTCATGGAAAAGATGAGTCGTATAGCGGAAATTGTGGACCATCTGCGAGATGTTATAGTCTTGAAAAATGATAGTAAGCTCGCCAGGAACGAAATGCGAAAGAAGGAGAGAGAACTTGCCAAATGTCTACCATTCTTTTATCCCGGACGGGCAGATGGAAGACATCCCTGGACTAGATGGCTGGAAAATTCTTCACCTGTGATGCCTCCAGGTTGGCTTGGGATTCAGCAGAAAATACCACATATTGGCGACAATATAATTCGAAGAATCACAACTATGTATGAACTATATGAGAGACAGTTTAGAATTGTGAGTATATTAACCATGTTCTATACACATAAAGGAAACTGATAGACTAATGTATTTTTCACAGGAGGGACTTATTGATCGCAAAGTGAATGTAAGTTTGATAATGAGAACCTGCTTCATGTCCGAATAATAAACTAAAACGTCATCTAGGATACCTTGGAAGATTTTCCTGCCCCAGGAGAAGCATTTGAGCATATGGCCTACTCGAAATTCTCAACAATGGCAGTAAATTACGTGCAGTATAGAAGTGGAGATAGGTCGGAGTCCGACCAAAATGGGATCTTGAGGATTGAGAAGTTAGCAGAAGCTGTTCAGCGGAGTTTCAGACGGCAGGAGAATCCAGTAATTGCAAAGAATGCAAATATCCCGTATCATCGATTTATGATGGGCTATAAGGTAGAAACACTAAATGGCGATGTCCAATAGACCGTTTAAGGGAAATCCAGATTTTCTCAATCTTCTCCCCAAAAAAGCTTTCACTTTTGCATGTCTTACATTACTTTACCATGTGATACATCATCAGCTTTCGCTATATGAAAGCTGATGAGAGATTCTTTGTTGCTTCATTTATTCACTAAAATGGCAAGCTTTGTTTCTTCTTGAAACAAATTTGTTAGCCGACTCCAGCCACACAAAAGTCAATTTAGAGGCCGCTGCTGCAATTTCTCAGAAACCCTTCAACAAGTTTACAACAACAATTCTTCAGCGACGTCCCGGACAAACTTTCCACAGCTTCTTCAATAATTCTCTTCCTAAATACTATTTTCCCTCAATTGAGAATCATCATAAATTTATTATGACGACGCCCTTCAAGACTACGATGAAGCACACCATGAAGCGGCAGCAAAGAAAATTAACAACTACTCAGTATCGTGTGTCAAAACCAGCAACTAAATGCAGAAGAGCCAATGACAGCATACAGCCACTTACCTACCATACAGCTCCATTCATCGGTGAAATTGAGGGTGGTATACAACATGTTGCAATGAATACGAGACAAATCGGGTGGGTTGAGGCTCCTCGGCGCTCTGTCAATTCATATATATTGTTCCGTAGTAAGTTTTCTGATTGTCAACTATTTGCAGAAGACCAACATCTACCTAGCCTTCTATATGATTTTGAATGTGCTTGGAAATATTCCGCAAAAGTACAAGTCTGCCATCCTCAGTGTCTTATGGGGACGTGATCCTTTTCATGCCAAATGGTCTATCCTTGCTCGCGCATATACCCTTATGAGAGATACCAATGTCAGAAGAACTGTCTCTGAGTACCTTGCTCTTGTATGTCCTTACATTGGTATCCTTGCTGTTAATGATTATCTTACCGATCTCAATTGGATATTCGAAACAAATGAAGAAGGGATTGTTTGTCTTCGTCAAACTTCTCCATCAGATATCCGTTCGTTTCCAGCACATATCGCTAGAACTACCTTGACAGATTTGGACGTTATCACTTTCTGTGGCTCCCAAGGTTATTTGCCAGCCGCAACTGCTGCTGGCATCGTTCAGGGCTGGAACCGTATGCATCCAAATGCTAATATGGCTATCCAAGGTACCCTCCCTGTTACACAACACATTGCTTCCACTCAGAATGCATATGGTGCCTGGGAGATGCCTAAAGGTGTCATTGTTGCTCCACCTCCCAAGCCAGCTTTCGACCACCCTCTTACTTACACTCTATCTACACCACTGCCCACTGGCACACTGCCACCACCACCTCCTTGGTCCACTGGTATGATGGCTGGCTACTGGAGTCAGGACAATGGGTCTATTGACCTAAATGGCCTTGAAAACCAATTCGATCAATTCAACCCCACCTCTCTTGGTGATGCAAACAGCCTCTATGTTCCTGGCGATATCTCTCCACCATCAGGTAAGTCAACCTGTTCACCCATTTGATTGTACCATACTAATTGTTTTAGACTTGACCGATTCATAGTCC-ACTATATTCCCGAATCTTTCGTGACACCGAGGCATTGTCCTGTTCCCACGATAAACACTCCCCAGTATGGATTTAGAGCAAAAACTAGGAGTTGGATGGATGTATATACTCATTGACGCAACATGTTTTTAGATGGAAAACCTGGGACATTTATCCACCAATTCCCAAGATATTGATGATAATGGTTAGTACACCAATTACGCATCAGGCTTCCTCGTTTTTATTTTCAGTACACAGTTCTCATTACATTTTGATCATAATTTGGATGGATAGATACTTAAAAATGACCTGTTAAGCATCAAGCTTGCCGGTCTTGTATATTTCAAAAGGTTATGGCGCATAAAAATTTCATATTCCTCATTCAAAGACTTGCTAGAATCACTAAAAATATCTCATGATGGAATAAAAATATTATTACTATGCTTCAACATTTTTTCTCTTCTTTCATGATCCATGCTCAATGAAATGTGTAATAAGTATGGATCGTAGATGATGTATGAGTACTATCCACCTGCACTTTCAACTCGTTTTATTCTCCTCATACACCTTCTCTTTCGTATACTTGTCGGTGTTATAATCTTCTCTTTCCAAGAGTCATAATTCAAAGGGAGGAGATGGGACATAGTTCTCGCGAAAGTACGATCGAATTGTAGATTCCAAATCAGATCAGAGACTGCATTGAATTAGCTTAATCTGACATTCACATATATAGAGGAGCTCACTCTCGTTGCGTATCTCTTCACTCCTTTTTAAATATGCCTCTATATGTGCCTCCCCAGATTCATCCCCATTGTCGAAATCGAACTCGTTCTCAAATATCTCGTCTGCAAATACATTGCCCTCTGCTTGAGTAATTGTTCGGCGACGGTCAACCATGCTCTTCACCACATCTCTTATAGCCAAAGTTTCGCATTCACCGAGTTTCACCAGCCCCAAATCGGCTGCTTGTTTTGTGATTTCGCTGGAACTTTTTATCAATAATGTTTAGAGACAAATAATTTTCTACTCACTTCTGTAGATAAATTCGCAACGCAATTCTTTGTCCTGCAGCTAATTGCCTGATCAATGGTGCTGACCCTTGTTTGTCGAAACGCAAGTTAAGAAGCCCCGTTTCGAGTTTCATAAAGCTATTCGCAAGGTTATTCGTGTGTCTGACGACATTTGATAGCTCCCTCTGTGACTGACGT-----------TGCTCTGTGGTCACTTTGGGTTTCAGAAGTTGCCTTTCATCTCCTCCTATCCATTGGAGAGAGTCGTGTATCACCGTGTAATTAACGTCATATACTATAGGAGCAATTCCTAAAAATGGTTGTGGAGTTGTCGTCTTGGAACCCGGCCGCTTGAAATCTCGGGAAAAGTCATTCATGTGATTGAGAACATACATTGCGTTGATCTGAGACCGTCCTGTCGATGTCTCGGCACCTGCATTGGCTCCTGCTTGTGGTTGCATTCCTGCGCCTTGCAATTACGATAATGTGTATGAATGTGCGTAAGTGTATA-----------TGAGATATTCATATATATTAATGGAAGACTTGCAGCTTCATTTGATGGAGTCTACATAGTTGTACTATTATGAGCAGCTAACATGGTGCTTTGATCATTTCTGTGTTCTAGCTGTTCATATTAACAGACCAAGTTCTTCATCTTTATTCTTACCTTTATTTGCATTCACCTTTCAACAAAGAATACTCCAGATTCTGATTTGAATTTCGCTTAGTGGTTTCTCAAGCGGTATGATCCCACCAATAATGTTTTATTCAAAATTTTTTCCTCAATGAAAAAATTTCCTTCCTTCATATCCCGACAAACACAATTTTCTGTCCTGTACAGCTGCTCAATCTTCCTTGGTAATCATAATAAGCTGGAGTACTTGTTTCTTTATTTTTGAAACATTCATTCCATTGAGACTTTTCTAAAACATTGTCGCATTCACACTTAGAGGATGTCTCTGTCCACCCTCAGACTTGGGAAATGGGTACCGCATCGCGGTACTATTCTTGAAACTCCCCTCGCAGATGTTCCTTATCCTGCAGTCGACATCACACCTGTCGAAGCTTATGGCATTCCTGGATTATCGAAGGAGATTTATGATGCGATGCGCACTTTCTTCAATGAATTGGATCTGTATAACGCACTTGACATCAACCCATGGTGTGAACTAAAAGATTCTCAATACCTTGGTATTGGCACACCTGAACGTCAAATACTGCTTCATTTTTATGAGTATGTAACATCTGCTCTATATTACGGTCTCGTCTAACATGCAATTACAGGCAACACACTGATCGGAAAGGTGTTTTCGTCAGAGACGCCTATGTCAGCAGAATATTTCTTGCCCCATTGGATGAGTTTGAGGACAAACAGATGTTAGCCGTCGCAGGCTTCACCAATTTGTGTCTGGAGCCTCTCAATGTCGAGCATCGAAGGATGATGAACGGCTCATGGGATGAAAATTGCACAATTCTTCCGACGAATGTTGGGGTGACTCTCTGCTCTGGCTCAGGGAAAAAGCATCTATCACCGTCCCTGCCTGCTGCTCTCAAGCCAAAGATCCCACGTCCCGCTAATGAGTGGATTCTTTATCGTGCTGATAACCATATTCCCATCAAGAAAGCCTATCCAGGTATCACCAATAACGAGATTTGTAAGTTACCCATTTGTTATATGCTTCACTTCAATCTTCTAATTTTTTTTCTAGCTTCGATTATCGCCGGCATGTGGGCTGCAGAAACTCCAGAGCGGCGTTTGAAGTACAAGATTCGTGCCGATCTATTGAAGGAAGCTCACAAGAAGGCTTATCCTACCTACAAGTACGCTCCCAGGAAGCCAAGTGAGAAGAAGCGACGTGCATCCAAGAAGACGCTCACCAAACCAACCACCAACCAATTATCCCACAACATCAATACTACCACCTCTTCCATCAGCTTTCCTATTGCAAACAACAACTCTATTGATAATTCTGATCTAAATACATTTGGACTCAATATTCATATAAATCACTCTAATATAACAGAACAACAACTTCAATCCGAAAACTCCAGACTTACATATAATGATCAATCAATAGGTATGAACTTTACATCAACAGAATCTTGGCAAATGGTACAACAACAGGATCTCTATGACTTCTTCTCTCCTCGGCAAATAACCTTGGGAGCCACAGAAAGTGATAACGTCCAAATCTGTCAAGGTAGTTCTAGCGATATGTGCTGGAAACGAACGGATATCTGATGGAGAAGTTTGACGAAGACAAACAATCCCTTCTTCATTTGTTTCGAATATCCAATTGAGATCGGTAAGATAATCATTAACAGCAAGGATACCAATGTAAGGACATACAAGAGCAAGGTACTCAGAGACAGTTCTTCTGACATTGGTATCTCTCATAACATCTCTTTTTATCCCTTCTTTTCTTTTTCCAATACCTCCAAGCATAATATGTCGTAGAAATAAGCATGTGGAGACACAGGCGCCAATTACTAACCCAACAGACCACTAATGCAAGTACCAGCATTCTAATATAGCATTATGCTTACCTTTTATGGATCTTGGTCCAACCGAAAGTGTAGATTAGTGGGGAGTTAGAGGTTGGTGGAGACAAGGATATATAGAATACGAGTACGAGATTTGGTGCGAACAGCAATTACGAGCAAAGGAGACGATGGACTTGGACTTTATTGGTGAAGAGAGGGGGGAAGTTGTATAGTCTCAGGTAAGTTAATCACTCAAAAATGCTATGATGGCATTCAGGACTTCCTTACATTTAAGATCGCGGAGGATAAATTCCTGATGTTGTGGGTTTTCTTAACACAAAGAAAGTCTGTGAGACAATTCTCAGGGGACTGATCATACCTAGCACTAGTTCAGGGGGTATTTCGAGCTGAGGCTAGTGGAGATGGTGGTGTCTGACAAGCAACACATGTAAATCAATCGATTTCTGATACCCCTAAAGCAAACTGCGATCATGGAGATATCCGAGTGGAAGAAGTGATGCACGAAGTTCAAGGTATTTATTTTGCCTCGGTCTCAAAAGTATTTCCACGGATGCCCTCCCTACAAGTGTCATCGTCCTCAATGAAATAACTCTTACCAAATCTGGATATCACACGCTTATTAAAAGAATCGCCGTACAGCCCATTTACTTCTTCCCCTTAAAGTTTATATACTCAACCGAGTTACGAATAACCATGGCCCAGCAACGCCTAGTTCTCCAAATAGGATATCTTTCGCATCTCACCCAATCTCTTCCTCGCCGCCGCGAGATTGTTCTCAAGTTGTAGGATTTCGACCTGTAATAAATATTATTAATGCTTCAAAAGAAAATCCCTTCAAGGAAACTTACCTGCTGCTCCATTTCCCTGACCTTAAACTCATGCGCCCCGAGCTTGGCGTAATCTTCTCCCTCAACATCTTGATCCCGATCCTTGATCATACTCTGTACTTGTCTGACAAGAGTTCTGCAGGCTGAACCAACAGCTTTACTAGCTTGCTCCAAGCTCTCTTGGCTCTTGCTCATGAAACCGGCTTTGACTCTGCTAGCAGCGACCAACTGGGCTGTAGAGGCTGCGACGTCGTTAGAAGCCACGATGAGTTGTTCCGGGCTGTTACGTCCTGAAAGAACTCCATCTGCGGTCTCAATCAACGTGTTTGTTGACGTTGCCACTGCTTTAGCGGCGGAAATGAGACCCTCAGTCCATCGGTTGTTCTTCTTGTAGAAAGCGGTCTTGGAAGACGAGCCACGGCCAGCCTGGACAATCTCTTGTTGGGTAACTGTAGCTGCTTTGATTAATCTGGCGATAGCGTTCGTAACAGCAATGGCAGCATCAAGGATTGAATCGTGGATTTCAAGTTTGTATGTCGAGTATTGATCCTTAGGTTTGGACTTAAGCTTCGCCAGGCGCGCGGCGGCAGCAGCAATTGCATCAGCAGCCTTGGAGAGCTCGTTGTCTACCAAATCTCCCAAGTCACCTTTATTGTTTGTGAATTTACCACTGTTTGGCGCAAATATATCTGCAAGTTTGTTCAAGCGTTGCAGATGGATTTGTACCTCATTGTTGCTATTGATGACCACCTCAGTTCGCTGCACTGGATCCATGCCATCCAATCGAAAGCTTTGCAACCCACGGAAAAATGTGACAGTAGACTGCGCAGATTGACGTGCGCCATTAATAAGTTGATCAGCCTTCTTGTCATCCGTCGCAAGCCTCGTGAGACCTTTGGTATTGCTAAGCACGTCGGAAATTGAGCTGGCGAAGACATTGATGGTTCGAATGATCTCGGCATGGGTGCTATTCGGACCATCTGCTATGAAATTGTTGAATGCCGTGGCGAATTCGGTGGCAGTTGCTGATGCCTTTTCGATCTGCGAAAGAACGTAAGATGGGGTTGCATTCTGATTACCAGCTTGCATGGTGGAATCGAGTTCGTAAAGAGCGTCGTCAACACGCTGAACTCCACTCTGAAGAACGGAATCGATGATGTCGTTGATTTTGTCAATATTTGAAAGAAGCATGGCATCAATTTCTCCATCCAAAGCATTGTCAGTGTCACCTTTTGACATCTCGAGCTCATTGAGTCTGATAAGCGCATCATCCAAACTTTGCTTGTAAACCTCCAGTTCATCCTCCTTATCCTTGAGTAATCTTTCGGCATCTGAACCCCCTTCACTATATTTAGCATGGACATCCTGTAATGCTCGGGTTTTGTTGCGAAGAGCTTCCTCGAGATCTGCCATTTCACGATTGTACTTGGAAAGCATCGTGGACAGCTCATTGCCCTTGCTTCGCTCCAAATTGTCAGCGCGATCGAGAGCCATGCGAAGCTCGCGTTTAAGCTTTTCGACCTCCTCACGGTTACCACCAGTGAGACGGTCTTTCTCATGCAAAGCCCTATCTCTTTCTCTGATCATGTCTGCAAGTTCAAGATTCTTGGTCTTAATTTCTCGCTCAAGTTTTTCCCGCTTGTCAATGGCCTCCTGAGCTGATGCTGCCTTCAGCTGAACGCTCTTAAATCTTTGAAGTAGGTCGAGATGTTCGTGCCGCAGTTGTGAATAAAGCTTCGCGAGCGCTTCATATTTCGTCCTCCAAGTGTTAACTTGCTCTTGCAAAGCTCTGATCTGATCCTCTTTACTTCCAATTTGTTGTCCGTAACTGTTCTGCAGCTGCGCAAGCTCACCCTCCAGCGCCTTTATCTTTTGGTCGTATTGTTGTAGCATTAGCTGATCCCTCGCGTATTGTGCTCGAGCATCGAAGTTCTCCCGTTCAAGTTCCGCCAAGCGACCATAAGTCTGTTGTTGGGATTGTTGCAGCATCAATTGCTCTTGCTCTCGTCTTTGTTGCTCGGCCAGCAAACGCTGCTGTTCTTCATAATTTTGCTGCGCTTGAAGTTGTGCTTGCTGTTGTGCCAGCATTTGTTGTCTCTGCTGTTCTGCTAGAACCCTCTGTTGCTCCTCATACTCCCGGTTTTGACGGTCCTGTTCGGTCTTCCAGAACTCGCCAATTTCATCTGGTTCCTCCGTCTTGGGAGGTTTCGGAGGTGTGATTTGCCTCTCAATCTCTTGCTTGGGTCGCTGAGGTAACTTGGGGGCAGAATCATCCTCTGAAAGGAGATTGGGCGGTTCTTGTGGTAGCTTTGGCACAGTGATCAGGCTCGTGAGATATCGGAGATTGGAGCATTCGTAATAAAATTTTACAAGACGATAATGCTGGGAGTCATATCTGCCTCTCAAGGGCTCAAGAGCATCATCATCACCGGTTGCTGCAGGTCAAGTCAGAGGTGAATGGCTAGATGTGAGCTTTGTGACATACTTGTGTGCATAGCTCGCAGCATGCTAGTGATGAACTTGTAGATACCGTAACTCTCTTGTACCAAAGGAACCAGGGCGGATATCCTACATTC
>Strain_44Ba1_JQ815883
--------------------------------------------------------------------------------------------------------TCATATCAGAGTGCCAAATCACTTGGAGTATCCTCTACTAAAACGGATTTTACATTGGAGCCATCCATATCATCATCGTCGTCTGTTCCAGTCAAGCGGTCCTCTGATGCATCGCCGCCAATATCACAACCATCCAAACGCAGTAAGGCAGAAGGCAAAACAAACAAAGCATCTCCTAGCGGAAAATTGACTAAAGGACAACCGGGAAAAGGACAAAGTAGTTTAATGGGGTTCTTTAAGCCTAAGACGCCGCCAGCAGCACAAACACTTCCGCCATCGACAAGTAACCCTGCCACAGCAACACCTGCAGCTTTAACATCATCGGCAGTTCGCGGATGCTCTGTTAGTTCTAGCACGGAGAATAATTCATTGAAGACCGCGGAAAGCGCAAATAGCGACGAAGAAATTAGAAACTCATTTATGTTACAACAAGATAAAGAAGTACACGATCCCATAGTAGCGAAGGAATCATGGTCAAAGCTGTTAACGAGACGCATTCCCCCCAGATGTGAGCATAATGAGCCATGTATAAGCCATATAACGAAGAAGCAAGGCATGAACCGTGGCAGGTCCTTCTACATGTGTCCTCGACCTCTGGGACCATCAGGTCAGCAAGAGAAGAATACAGAATGGCGCTGTGGTACATTTATTTGGAGTAGTGAGTGGAATGGGAAGGAAAGCTGAGGCTGGAAATAACGCAAAAGGTAAAAATTAGCACCTGGGATGGGAGTAAGAAGTGTATACCCTATCTATCGTGTCGAGGGCATCAATTGACATATTTTCAAACACACACACACATCCACATACGATCACATCAATACCGGCATTTCGTTGCCCACATAATCGCAACTGGGAAGTAGGAAGCAGGAATCGCATACTCTATCCTACTTGCAGCAGCAATCAAAACCCATTCATGCCACATACACTCACCAACATCCCGTGACCAACTCTACCACATCACCTTTGCAATAGTAATTTTAATCTCCCAGCCCCCTCTCAATCTCGCCTTTTCGACTTTTTGACAAGCCGAGCCCGCATCGCCGCCGCTTAAGAGGAAAAATTTGCTTCCCAATATTCACCACGAACAAGATTCACCTTAGTGGGCACAGCGACCCAGCCGCCTGGTTTTTAGATTGTGGCTAAAGCAAGAAAATTATTACGCTAGATTCCAAGATTTGAGTTTTGGGAATGAACTAAGTGAATGAATATGGCTGCGATGAAGCTGAAGAGGAAGATGCTGCGTTTTGGGGGGTGATGATTCCTATCAGCGAAGGCACTTAAAAAACAAAAAAAACAAAAATATGTGTCGCAGTCACAATGGTTACAATGTAAGCAGTAATTAGAGAGTATCATGAAGTGTAAAAGTTCTATTCTTTTGTAATATAAAATATGTGAAGCATATATGTCAAATCTAAGTACTGCTTCAGTTGCATCCATCTACTAAATATATATTCACAATCCATCCATTCCATCTTATGAGCACAATTTCAAATGAACAAGCTCATGAGTATATTCATAAACTTAGATAATCTATATGAACATAGAAAGAAACAAGTAAATGCAAGGAATAAATATATGTAGGTGATAAACGCCGCAATAATGAACATCAAAGTCCCAATTCCAATTTCTTTATATAAGTCGTAAATCGTGAAACACAGGTCATGTTGTGAAAAGCTGATGAATTTGTGAATAAGAGAGGAGGAAAATACTTGGTAATATATCCGAGGAGAGAAGAAGTTATAGAGATCCTGTTGTTGGATTATTTGCTAAGATTTTATTGATGTGAAGCTTATATCTAAGTCTAATACCCAACTTTTCGGCCACCCTTTTTGTTATTAGGTCTGCCGTCTAGATCATATAAAGGTGCTCTAAACTTATAAGATAATTTATAATTAAATATTAAACAAGAATTTAAATAACAATCATAATAATATATAATTTGTAATTTATAATAGATTATAGTAAATGATTGATCTTGAGCTTGAAGCTCTTAGAAAGGAAATCCTTCCTGATCATTATATACTGTGATCATGAATATGTAACGATACT---------------------------------------------------------------------------------------------------------------------------------------------------------TGTACTGGAGGCAGCGGCTGCCTGAGGTTTCGTCTGGTTGGTAGTTGTAGGTTAAGGCTTTATCACTGGTATTCACTTGGAAGTGAAGTCGTTACTAGATCAAGTAGAATGTAGGTAAACTAATTGATACCTAAGTTGAGCATGAAGCTCCTAAACTATGAAACTACTCTGACTATATAATGATCGATAAAGGGAGTCCCCAGGAGCTTTGAGGGCTCTTAGGGCTCCTTATCACGTGATTCATTTTCATCCCATGACACTAATCCTAATGGTGAATCGTGACAGAATGATCACTCAGGGTCGTTTGAGGTCACGTGTTTTATCATGTGATGGTGGTTGTATAGCCCGGCGTAACACTTTTATATTAAAAATTTAGAAATATTAAATTTTAATATAAAAATGTAATCATATTATATCGGACTTTATAAAACACTGTATCATCTGATCAGACGTCATATGACGGACCCTGAGGATCTAGAGGACCTAGGAATGTGTATCTGTTACGTCCAAAACGATTAGTATGTCACATGACCATAAAACATGTGAT--------------------------GGAACAACCAGGAACGACGATTCCTAGTTAACCATAAGCACGAAGGACTATATAATCAAGATGAATTTCTTTTGTATAGAGCTTCGTACTCAAGATCAATCATTTAGTATACTCTACTATTAGTTACGAATTGCATATCATTATTGTCATTACTTAAGTCCTTGCTTGACGCCTAGTTATAAACCACCTCGAGAGCCTAGAGCACTTCCACATGATCTAGACGGCAAACCTCGTAACAGTATCCTAGGTCCTTTAGAACCTCAGGGATCCAACTAACATGAAGGTCTATATAATTAGGATGGATTTCTTTACTGTAGAGCTTTATACTCAAAATCAATCACTTAGTATACTCTAGTATTAATTACAAATTGTATATTATTATTATTATTATTTAAATATTTATTTAATATTTAATTGTAAATCAATTCGAAAAGCTTAGAACACTTTCATATAATCTAGACAGCAGATCTCGTAACAAAAAGAGTGGTCGAAAAGTTGAGTACTAGACTTATTGATTTATTATATATAAATCTAGAGTTTTCGGATTTAAAATTTTATTTTGTTTTATTGGAATAATTTATATGAATATTGTGTTTAAATATATCAATATCATCAGCAAAATAGTTGTTTGAAATAAAATCGTTGATGGGAATGATAATGGTATTGATATTGTAGGATAATTGGTTAGTATGCCAATCGCCCGACTATGTTGAATATACTCCAGCCACACAGCTATGAGTAATATATGGGTGGTGATTTCATATAAATTGTGGTTGGCAAATCATAACATCAACATACTAACTACAACCCGACATGAAAGTCAATACTGCCATACAAATGCGACGTGAAGCTTTCTTGAGGAGGAAGTATTTATGGGGCATCAAATTACATTCTGCTCGTTATATTCGCCCCTGCGCCCTTAGGACTTGGAAACGTGATGAGGTCAATACATTGGATCCATCGACTTTTCCTGACGCGACACCTGTGGAGCTAGCGGCAGCATTAGAAAGAGATGAGTTACTTACGGGTGTGGAAGTGGGATATAACCCAATATCATTAACTTCGGATCGTTTCGATCCGGGTGTTGAAGCAAGTAAGTCAATACCGTCATCAAAGCGTATATTCTTTTCTAATATTGACAGCCGCGGATACTCCTGGAAAGCCATGCGAGCCTGCATTTCTAGATGCCCTCGTCACGGACTGTTGCGTTTTGATTTGGGAATTTCGTAGCCTTTACAGATACACAGACTTCAATTCGATGGACGACCCATTACCCACGAAGTATGCGGACATTTTCTATGATCTCAACACCGTATTTACACAATGCCGGAGGCTTAAAAAATCGCCTGAACTCTTCTCAACGCTAGTACAAGAGCGTCAATTCATGGAAAAGATGAGTCGTATAGCGGAAATTGTGGACCATCTGCGAGATGTTATAGTCTTGAAAAATGATAGTAAGCTCGCCAGGAACGAAATGCGAAAGAAGGAGAGAGAACTTGCCAAATGTCTACCATTCTTTTATCCCGGACGGGCAGATGGAAGACATCCCTGGACTAGATGGCTGGAAAATTCTTCACCTGTGATGCCTCCAGGTTGGCTTGGGATTCAGCAGAAAATACCACATATTGGCGACAATATAATTCGAAGAATCACAACTATGTATGAACTGTATGAGAGACAGTTTAGAATTGTGAGTATATTAACCATGTTCTATACACATAAAGGAAACTGATAGACTAATGTATTTTTCACAGGAGGGACTTATTGATCGCAAAGTGAATGTAAGTTTGATAATGAGAACCTGCTTCATGTCCGAAGAATAAACTAAAACGTCATCTAGGATACCTTGGAAGATTTTCCTGCCCCAGGAGAAGCATTTGAGCATATGGCCTACTCGAAATTCTCAACAATGGCAGTAAATTACGTGCAGTATAGAAGTGGAGATAGGTCGGAGTCCGACCAAAATGGGATCTTGAGGATTGAGAAGTTAGCAGAAGCTGTTCAGCGGAGTTTCAGACGGCAGGAGAATCCAGTAATTGCAAAGAATGCAAATATCCCGTATCATCGATTTATGATGGGCTATAAGGTAGAAACACTAAATGGCGATGTCCAATAGACCGTTTAAGGGAAATCCAGATGTTCTCAATCTTCTCCCCAAAAAAGCTTTCACTTTTGCATGTCTTACATTACTTTACCATGTGATACATCATCAGCTTTCGCTATATGAAAGCTGATGAGAGATTCTTTGTTGCTTCATTTATTCACTAAAATGGCAAGCTTTGTTTCTTCTTGAAACAAATTTGTTAGCCGACTCCAGCCACACAAAAGTCAATTTAGAGGCCGCTGCTGCAATTTCTCAGAAACCCTTCAACAAGTTTACAACAACAATTCTTCAGCGACGTCCCGGACAAACTTTCCACAGCTTCTTCAATAATTCTCTTCCTAAATACTATTTTCCCTCAATTGAGAATCATCATAAATTTATTATGACGACGCCCTTCAAGACTACGATGAAGCACACCATGAAGCGGCAGCAAAGAAAATTAACAACTACTCAGTATCGTGTGTCAAAACCAGCAACTAAATGCAGAAGAGCCAATGACAGCATACAGCCACTTACCTACCATACAGCTCCATTCATCGGTGAAATTGAGGGTGGTATACAACATGTTGCAATGAATACGAGACAAATCGGGTGGGTTGAGGCTCCTCGGCGCTCTGTCAATTCATATATATTGTTCCGTAGTAAGTTTTCTGATTGTCAACTATTTGCAGAAGACCAACATCTACCTAGCCTTCTATATGATTTTGAATGTGCTTGGAAATATTCCGCAAAAGTACAAGTCTGCTATCCTCAGTGTCTTATGGGGACGTGATCCTTTTCATGCTAAATGGTCTATCCTTGCTCGCGCATATACCCTTATGAGAGATACCAATGTCAGAAGAACTGTCTCTGAGTACCTTGCTCTTGTATGTCCTTACATTGGTATCCTTGCTGTTAATGATTATCTTACCGATCTCAATTGGATATTCGAAACAAATGAAGAAGGGATTGTTTGTCTTCGTCAAACTTCTCCATCAGATATCCGTTCGTTTCCAGCACATATCGCTAGAACTACCTTGACAGATTTGGACGTTATCACTTTCTGTGGCTCCCAAGGTTATTTGCCAGCCGCAACTGCTGCTGGCATCGTTCAGGGCTGGAACCGTATGCATCCAAATGCTAATATGGCTATCCAAGGTACCCTCCCTGTTACACAACACATTGCTTCCACTCAGAATGCATATGGTGCCTGGGAGATGCCTAAAGGTGTCATTGTTGCTCCACCTCCCAAGCCAGCTTTCGACCACCCTCTTACTTACACTCTATCTACACCACTGCCCACTGGCACACTGCCACCACCACCTCCTTGGTCCACTGGTATGATGGCTGGCTACTGGAGTCAGGACAATGGGTCTATTGACCTAAATGGCCTTGAAAACCAATTCGATCAATTCAACCCCACCTCTCTTGGTGATGCAAACAGCCTCTATATTCCTGGCGATATCTCTCCACCATCAGGTAAGTCAACCTGTTCACCCATTTGATTGTACCATACTAATTGTTTTAGACTTGACCGATTCATAGTCC-ACTATATTCCCGAATCTTTCGTGACACCGAGGCATTGTCCTGTTCCCACAATAAACACTCCCCAGTATGGATTTAGAGCAAAAACTAGGAGTTGGATGGATGTATATACTCATTGACGCAACATGTTTTTAGATGGAAAACCTGGGACATTTATCCACCAATTCCCAAGATATTGATGATAATGGTTAGTACACCAATTACGCATCAGGCTTCCTCGTTTTTATTTTCAGTACACAGATCTCATTACATTTTGATCATAATTTGGATGGATAGATACTTAAAAATGACCTGTTAAGCATCAAGCTTGCCGGTCTTGTATATTTCAAAAGGTTATGGCGCATAAAAATTTCATATTCCTCATTCAAAGACTTGCTAGAATCACTAAAAATATCTCATGATGGAATAAAAATATTATTACTATGCTTCAACATTTTTTCTCTTCTTTCATGATCCATGCTCAATGAAATGTGTAATAAGTATGGATCGTAGATGATGTATGAGTACTATCCACCTGCACTTTCAACTCGTTTTATTCTCCTCATACACCTTCTCTTTCGTATACTCGTCGGTGTTATAATCTTCTCTTTCCAAGAGTCATAATTCAAAGGGAGGAGATGGGACATAGTTCTCGCGAAAGTACGATCGAATTGTAGATTCCAAATCAGATCAGAGACTGCATTGAATTAGCTTAATCTGACATTCACATATATAGAGGAGCTCACTCTCGTTGCGTATCTCTTCACTCCTTTTTAAATATGCCTCTATATGTGCCTCCCCAGATTCATCCCCATTGTCGAAATCGAACTCGTTCTCAAATATCTCGTCTGCAAATACATTGCCCTCTGCTTGAGTAATTGTTCGGCGACGGTCAACCATGCTCTTCACCACATCTCTTATAGCCAAAGTTTCGCATTCACCGAGTTTCACCAGCCCCAAATCGGCTGCTTGTTTTGTGATTTCGCTGGAACTTTTTATCAATAATGTTTAGAGACAAATAATTTTCTACTCACTTCTGTAGATAAATTCGCAACGCAATTCTTTGTCCTGCAGCTAATTGCCTGATCAATGGTGCTGACCCTTGTTTGTCGAAACGCAAGTTAAGAAGCCCCGTTTCGAGTTTCATAAAGCTATTCGCAAGGTTATTCGTGTGTCGGACGACATTTGATAGCTCCCTCTGTGACTGACGT-----------TGCTCTGTGGTCACTTTGGGTTTCCGAAGTTGCCTTTCATCTCCTCCTATCCATTGGAGAGAGTCGTGTATCACCGTGTAATTAACGTCATATGCTATAGGAGCAATTCCTAAAAATGGTTGTGGAGTTGTCGTCTTGGAACCCGGCCGCTTGAAATCTCGGGAAAAGTCATTCATGTGATTGAGAACATACATTGCGTTGATCTGAGACCGTCCTGTCGATGTCTCGGCACCTGCATTGGCTCTTGCTTGTGGTTGCATTCCTGCGCCTTGCAATTACGATAATGTGTATGAATGTGCGTAAGTGTATATGAGATGTATATGAGATATTCATATATATTAATGGAAGACTTGCAGCTTCATTTGATGGAGTCTACATAGTTGTACTATTATGAGCAGCTAACATGGTGCTTTGATCATTTCTGTGTTCTAGCTGTTCATATTAACAGACCAAGTTCTTCATCTTTATTCTTACCTTTATTTGCATTCACCTTTCAACAAAGAATACTCCAGATTCTGATTTGAATTTCGCTTAGTGGTTTCTCAAGCGGTATGATCCCACCAATAATGTTTTATTCAAAATTTTTTCCTCAATGAAAAAATATCCTTCCTTCATATCCCGACAAACACAATTTTCTGTCCTGTACAGCTGCTCAATCTTCCTTGGTAATCATAATAAGCTGGAGTACTTGTTTCTTTATTTTTGAAACATTCATTCCATTGAGACTTTTCTAAAACATTGTCGCATTCACACTTAGAGGATGTCTCTGTCCACCCTCAGACTTGGGAAATGGGTACCGCATCGCGGTACTATTCTTGAAACTCCCCTCGCAGATGTTCCTTATCCTGCAGTCGACATCACACCTGTCGAAGCTTATGGCATTACTGGATTATCGAAGGAGATTTATGATGCGATGCGCACTTTCTTCAATGAATTGGATCTGTATAACGCACTTGACATCAACCCATGGTGTGAACTAAAAGATTCTCAATACCTTGGTATTGGCACACCTGAACGTCAAATACTGCTTCATTTTTATGAGTATGTAACATCTGCTCTATATTACGGTCTCGTCTAACATGCAATTACAGGCAACACACTGATCGGAAAGGTGTTTTCGTCAGAGACGCCTATGTCAGCAGAATATTTCTTGCCCCATTGGATGAGTTTGAGGACAAACAGATGTTAGCCGTCGCAGGCTTCACCAATTTGTGTCTGGAGCCTCTCAATGTCGAGCATCGAAGGATGATGAACGGCTCATGGGATGAAAATTGCACAATTCTTCCGACGAATGTTGGGGTGACTCTCTGCTCTGGCTCAGGGAAAAAGCATCTATCACCGTCCCTGCCTGCTGCTCTCAAGCCAAAGATCCCACGTCCCGCTAATGAGTGGATTCTTTATCGTGCTGATAACCATATTCCCATCAAGAAAGCCTATCCAGGTATCACCAATAACGAGATTTGTAAGTTACCCATTTGTTATATGCTTCACTTCAATCTTCTAATTTTTTTTCTAGCTTCGATTATCGCCGGCATGTGGGCTGCAGAAACTCCAGAGCGGCGTTTGAAGTACAAGATTCGTGCCGATCTATTGAAGGAAGCTCACAAGAAGGCTTATCCTACCTACAAGTACGCTCCCAGGAAGCCAAGTGAGAAGAAGCGACGTGCATCCAAGAAGACGCTCACCAAACCAACCACCAACCAATTATCCCACAACATCAATACTACCACCTCTTCCATCAGCTTTCCTATTGCAAACAACAACTCTATTGATAATTCTGATCTAAATACATTTGGACTCAATATTCATATAAATCACTCTAATATAACAGAACAACAACTTCAATCCGAAAACTCCAGACTTACATATAATGATCAATCAATAGGTATGAACTTTACATCAACAGAATCTTGGCAAATGGTACAACAACAGGATCTCTACGACTTCTTCTCTCCTCGGCAAATAACCTTGGGAGCCACAGAAAGTGATAACGTCCAAATCTGTCAAGGTAGTTCTAGCGATATGTGCTGGAAACGAACGGATATCTGATGGAGAAGTTTGACGAAGACAAACAATCCCTTCTTCATTTGTTTCGAATATCCAATTGAGATCGGTAAGATAATCATTAACAGCAAGGATACCAATGTAAGGACATACAAGAGCAAGGTACTCAGAGACAGTTCTTCTGACATTGGTATCTCTCATAACATCTCTTTTTATCCCTTCTTTTCTTTTTCCAATACCTCCAAGCATAATATGTCGTAGAAATAAGCATGTGGAGACACAGGCGCCAATTACTAACCCAACAGACCACTAATGCAAGTACCAGCATTCTAATATAGCATTGTGCTTACCTTTTATGGATCTTGGTCCAACCGAAAGTGTAGATTAGTGGGGAGTTAGAGGTTGGTGGAGACAAGGATAGATAGAATACGAGTACGAGATTTGGTGCGAACAGCAATTACGAGCAAAGGAGACGATGGACTTGGACTTTATTGGTGAAGAGAGGGGGGAAGTTGTATAGTCTCAGGTAAGTTAATCACTCAAAAATGCTATGATGGCATTCAGGACTTCCTTACATTTAAGATCGCGGAGGATAAATTCCTGATGTTGTGGGTTTTCTTAACACAAAGAAAGTCTGTGAGACAATTCTCAGGGGACTGATCATACCTAGCACTAGTTCAGGGGGTATTTCGAGCTGAGGCTAGTGGAGATGGTGGTGTCTGACAAGCAACACATGTAAATCAATCGATTTCTGATACCCCTAAAGCAAACTGCGATCATGGAGATATCCGAGTGGAAGAAGTGATGCACGAAGTTCAAGGTATTTATTTTGCCTCGGTCTCAAAAGTATTTCCACGGATGCCCTCCCTACAAGTGTCATCGTCCTCAATGAAATAACTCTTACCAAATCTGGATATCACACGCTTATTAAAAGAATCGCCGTACAGCCCATTTACTTCTTCCCCTTAAAGTTTATATACTCAACCGAGTTACGAATAACCATGGCCCAGCAACGCCTAGTTCTCCAAATAGGATATCTTTCGCATCTCACCCAATCTCTTCCTCGCCGCCGCGAGATTGTTCTCAAGTTGTAGGATTTCGACCTGTAATAAATATTATTAATGCTTCAAAAGAAAATCCCTTCAAGGAAACTTACCTGCTGCTCCATTTCCCTGACCTTAAACTCATGCGCCCCGAGCTTGGCGTAATCTTCTCCTTCAACATCTTGATCCCGATCCTTGATCATACTCTGTACTTGTCTGACAAGAGTTCTGCAGGCTGAACCAACAGCTTTACTAGCTTGCTCCAAGCTCTCTTGGCTCTTGCTCATGAAACCGGCTTTGACTCTGCTAGCAGCGACCAACTGGGCTGTAGAGGCTGCGACGTCGTTAGAAGCCACGATGAGTTGTTCCGGGCTGTTACGTCCTGAAAGAACTCCATCCGCGGTCTCAATCAACGTGTTTGTTGACGTTGCCACTGCTTTAGCGGCGGAAATGAGACCCTCAGTCCATCGGTTGTTCTTCTTGTAGAAAGCGGTCTTGGAAGACGAGCCACGGCCAGCCTGGACAATCTCTTGTTGGGTAACTGTAGCTGCTTTGATTAATCTGGCGATAGCGTTCGTAACAGCAATGGCAGCATCAAGGATTGAATCGTGGATTTCAAGTTTGTATGTCGAGTATTGATCCTTAGGTTTGGACTTAAGCTTCGCCAGGCGCGCGGCGGCAGCAGCAATTGCATCAGCAGCCTTGGAGAGCTCGTTGTCTACCAAATCTCCCAAGTCACCTTTATTGTTTATGAATTTACCACTGTTTGGCGCAAATATATCTGCAAGTTTGTTCAAGCGTTGCAGATGGATTTGTACCTCATTGTTGCTATTGATGACCACCTCAGTTCGCTGCACTGGATCCATGCCATCCAATCGAAAGCTTTGCAACCCACGGAAAAATGTGACAGTAGACTGCGCAGATTGACGTGCGCCATTAATAAGTTGATCAGCCTTCTTGTCATCCGTCGCAAGCCTCGTGAGACCTTTGGTATTGCTAAGCACGTCGGAAATTGAGCTGGCGAAGACATTGATGGTTCGAATGATCTCGGCATGGGTGCTATTCGGACCATCTGCTATGAAATTGTTGAATGCCGTGGCGAATTCGGTGGCAGTTGCTGATGCCTTTTCGATCTGCGAAAGAACGTAAGATGGGGTTGCATTCTGATTACCAGCTTGCATGGTGGAATCGAGTTCGTAAAGAGCGTCGTCAACACGCTGAACTCCACTCTGAAGAACGGAATCGATGATGTCGTTGATTTTGTCAATATTTGAAAGAAGCATGGCATCAATTTCTCCATCCAAAGCATTGTCAGTGTCACCTTTTGACATCTCGAGCTCATTGAGTCTGATAAGCGCATCATCCAAACTTTGCTTGTAAACCTCCAGTTCATCCTCCTTATCCTTGAGTAATCTTTCGGCATCTGAACCCCCTTCACTATATTTAGCATGGACATCCTGTAATGCTCGGGTTTTGTTGCGAAGAGCTTCCTCGAGATCTGCCATTTCACGATTGTACTTGGAAAGCATCGTGGACAGCTCATTGCCCTTGCTTCGCTCCAAATTGTCAGCGCGATCGAGAGCCATGCGAAGCTCGCGTTTAAGCTTTTCGACCTCCTCACGGTTACCACCAGTGAGACGGTCTTTCTCATGCAAAGCCCTATCTCTTTCTCTGATCATGTCTG------------------------------------------------------------------------------------------------------------------------------------------------------------------------------------------------------------------------------------------------------------------------------------------------------------------------------------------------------------------------------------------------------------------------------------------------------------------------------------------------------------------------------------------------------------------------------------------------------------------------------------------------------------------------------------------------------------------------------------------------------------------------------------------------------------------------------------------------------------------------------------------------------------------------------------------------------------------------------------------------------------------------
>Strain_1B331_1_SS1f_SS2r_Inv_plus_reversed_complemented 
-----------------------------------------------------------------------------------------------------------------------------------------------------------------------------------------------------------------------------------------------------------------------------------------------------------------------------------------------------------------------------------------------------------------------------------------------------------------------------------------------------------------------------------------------------------------------------------------------------------------------------------------------------------------------------------------------------------------------------------------------------------------------------------------------------------------------------------------------------------------------------------------------------------------------------------------------------------------------------------------------------------------------------------------------------------------------------------------------------------------------------------------------------------------------------------------------------------------------------------------------------------------------------------------------------------------------------------------------------------------------------------------------------------------------------------------------------------------------------------------------------------------------------------------------------------------------------------------------------------------------------------------------------------------------------------------------------------------------------------------------------------------------------------------------------------------------------------------------------------------------------------------------------------------------------------------------------------------------------------------------------------------------------------------------------------------------------------------------------------------------------------------------------------------------------------------------------------------------------------------------------------------------------------------------------------------------------------------------------------------------------------------------------------------------------------------------------------------------------------------------------------------------------------------------------------------------------------------------------------------------------------------------------------------------------------------------------------------------------------------------------------------------------------------------------------------------------------------------------------------------------------------------------------------------------------------------------------------------------------------------------------------------------------------------------------------------------------------------------------------------------------------------------------------------------------------------------------------------------------------------------------------------------------------------------------------------------------------------------------------------------------------------------------------------------------------------------------------------------------------------------------------------------------------------------------------------------------------------------------------------------------------------------------------------------------------------------------------------------------------------------------------------------------------------------------------------------------------------------------------------------------------------------------------------------------------------------------------------------------------------------------------------------------------------------------------------------------------------------------------------------------------------------------------------------------------------------------------------------------------------------------------------------------------------------------------------------------------------------------------------------------------------------------------------------------------------------------------------------------------------------------------------------------------------------------------------------------------------------------------------------------------------------------------------------------------------------------------------------------------------------------------------------------------------------------------------------------------------------------------------------------------------------------------------------------------------------------------------------------------------------------------------------------------------------------------------------------------------------------------------------------------------------------------------------------------------------------------------------------------------------------------------------------------------------------------------------------------------------------------------------------------------------------------------------------------------------------------------------------------------------------------------------------------------------------------------------------------------------------------------------------------------------------------------------------------------------------------------------------------------------------------------------------------------------------------------------------------------------------------------------------------CACAATGCTATATTAGAATGCTGGTACTTGCATTAGTGGTCTGTTGGGTTAGTAATTGGCGCCTGTGTCTCCACATGCTTATTTCTACGACATATTATGCTTGGAGGTATTGGAAAAAGAAAAGAAGGGATAAAAAGAGATGTTATGAGAGATACCAATGTCAGAAGAACTGTCTCTGAGTACCTTGCTCTTGTATGTCCTTACATTGGTATCCTTGCTGTTAATGATTATCTTACCGATCTCAATTGGATATTCGAAACAAATGAAGAAGGGATTGTTTGTCTTCGTCAAACTTCTCCATCAGATATCCGTTCGTTTCCAGCACATATCGCTAGAACTACCTTGACAGATTTGGACGTTATCACTTTCTGTGGCTCCCAAGGTTATTTGCCAGCCGCAACTGCTGCTGGCATCGTTCAGGGCTGGAACCGTATGCATCCAAATGCTAATATGGCTATCCAAGGTACCCTCCCTGTTACACAACACATTGCTTCCACTCAGAATGCATATGGTGCCTGGGAGATGCCTAAAGGTGTCATTGTTGCTCCACCTCCCAAGCCAGCTTTCGACCACCCTCTTACTTACACTCTATCTACACCACTGCCCACTGGCACACTGCCACCACCACCTCCTTGGTCCACTGGTATGATGGCTGGCTACTGGAGTCAGGACAATGGGTCTATTGACCTAAATGGCCTTGAAAACCAATTCGATCAATTCAACCCCACCTCTCTTGGTGATGCAAACAGCCTCTATGTTCCTGGCGATATCTCTCCACCATCAGGTAAGTCAACCTGTTCACCCATTTGATTGTACCATACTAATTGTTTTAGACTTGACCGATTCATAGTCC-ACTATATTCCCGAATCTTTCGTGACACCGAGGCATTGTCCTGTTCCCACAATAAACACTCCCCAGTATGGATTTAGAGCAAAAACTAGGAGTTGGATGGATGTATATACTCATTGACGCAACATGTTTTTAGATGGAAAACCTGGGACATTTATCCACCAATTCCCAAGATATTGATGATAATGGTTAGTACACCAATTACGCATCAGGCTTCCTCGTTTTTATTTTCAGTACACAGTTCTCATTACATTTTGATCATAATTTGGATGGATAGATACTTAAAAATGACCTGTTAAGCATCAAGCTTGCCGGTCTTGTATATTTCAAAAGGTTATGGCGCATAAAAATTTCATATTCCTCATTCAAAGACTTGCTAGAATCACTAAAAATATCTCATGATGGAATAAAAATATTATTACTATGCTTCAACATTTTTTCTCTTCTTTCATGATCCATGCTCAATGAAATGTGTAATAAGTATGGATCGTAGATGATGTATGAGTACTATCCACCTGCACTTTCAACTCGTTTTATTCTCCTCATACACCTTCTCTTTCGTATACTTGTCGGTGTTATAATCTTCTCTTTCCAAGAGTCATAATTCAAAGGGAGGAGATGGGACATAGTTCTCGCGAAAGTACGATCGAATTGTAGATTCCAAATCAGATCAGAGACTGCATTGAATTAGCTTAATCTGACATTCACATATATAGAGGAGCTCACTCTCGTTGCGTATCTCTTCACTCCTTTTTAAATATGCCTCTATATGTGCCTCCCCAGATTCATCCCCATTGTCGAAATCGAACTCGTTCTCAAATATCTCGTCTGCAAATACATTGCCCTCTGCTTGAGTAATTGTTCGGCGACGGTCAACCATGCTCTTCACCACATCTCTTATAGCCAAAGTTTCGCATTCACCGAGTTTCACCAGCCCCAAATCGGCTGCTTGTTTTGTGATTTCGCTGGAACTTTTTATCAATAATGTTTAGAGACAAATAATTTTCTACTCACTTCTGTAGATAAATTCGCAACGCAATTCTTTGTCCTGCAGCTAATTGCCTGATCAATGGTGCTGACCCTTGTTTGTCGAAACGCAAGTTAAGAAGCCCCGTTTCGAGTTTCATAAAGCTATTCGCAAGGTTATTCGTGTGTCGGACGACATTTGATAGCTCCCTCTGTGACTGACGT-----------TGCTCTGTGGTCACTTTGGTTTTCCGAAGTTGCCTTTCATCTCCTCCTATCCATTGGAGAGAGTCGTGTATCACCGTGTAATTAACGTCATATGCTATAGGAGCAATTCCTAAAAATGGTTGTGGAGTTGTCGTCTTGGAACCCGGCCGCTTGAAATCTCGGGAAAAGTCATTCATGTGATTGAGAACATACATTGCGTTGATCTGAGACCGTCCTGTCGATGTCTCGGCACCTGCATTGGCTCTTGCTTGTGGTTGCATTCCTGCGCCTTGCAATTACGATAATGTGTATGAATGTGCGTAAGTGTATATGAGATGTATATGAGATATTCATATATATTAATGGAAGACTTGCAGCTTCATTTGATGGAGTCTACATAGTTGTACTATTATGAGCAGCTAACATGGTGCTTTGATCATTTCTGTGTTCTAGCTGTTCATATTAACAGACCAAGTTCTTCATCTTTATTCTTACCTTTATTTGCATTCACCTTTCAACAAAGAATACTCCAGATTCTGATTTGAATTTCGCTTAGTGGTTTCTCAAGCGGTATGATCCCACCAATAATGTTTTATTCAAAATTTTTTCCTCAATGAAAAAATTTCCTTCCTTCATATCCCGACAAACACAATTTTCTGTCCTGTACAGCTGCTCAATCTTCCTTGGTAATCATAATAAGCTGGAGTACTTGTTTCTTTATTTTTGAAACATTCATTCCATTGAGACTTTTCTAAAACATTGTCGCATTCACACTTAGAGGATGTCTCTGTCCACCCTCAGACTTGGGAAATGGGTACCGCATCGCGGTACTATTCTTGAAACTCCCCTCGCAGATGTTCCTTATCCTGCAGTCGACATCACACCTGTCGAAGCTTATGGCATTACTGGATTATCGAAGGAGATTTATGATGCGATGCGCACTTTCTTCAATGAATTGGATCTGTATAACGCACTTGACATCAACCCATGGTGTGAACTAAAAGATTCTCAATACCTTGGTATTGGCACACCTGAACGTCAAATACTGCTTCATTTTTATGAGTATGTAACATCTGCTCTATATTACGGTCTCGTCTAACATGCAATTACAGGCAACACACTGATCGGAAAGGTGTTTTCGTCAGAGACGCCTATGTCAGCAGAATATTTCTTGCCCCATTGGATGAGTTTGAGGACAAACAGATGTTAGCCGTCGCAGGCTTCACCAATTTGTGTCTGGAGCCTCTCAATGTCGAGCATCGAAGGATGATGAACGGCTCATGGGATGAAAATTGCACAATTCTTCCGACGAATGTTGGGGTGACTCTCTGCTCTGGCTCAGGGAAAAAGCATCTATCACCGTCCCTGCCTGCTGCTCTCAAGCCAAAGATCCCACGTCCCGCTAATGAGTGGATTCTTTATCGTGCTGATAACCATATTCCCATCAAGAAAGCCTATCCAGGTATCACCAATAACGAGATTTGTAAGTTACCCATTTGTTATATGCTTCACTTCAATCTTCTAATTTTTTTTCTAGCTTCGATTATCGCCGGCATGTGGGCTGCAGAAACTCCAGAGCGGCGTTTGAAGTACAAGATTCGTGCCGATCTATTGAAGGAAGCTCACAAGAAGGCTTATCCTACCTACAAGTACGCTCCCAGGAAGCCAAGTGAGAAGAAGCGACGTGCATCCAAGAAGACGCTCACCAAACCAACCACCAACCAATTATCCCACAACATCAATACTACCACCTCTTCCATCAGCTTTCCTATTGCAAACAACAACTCTATTGATAATTCTGATCTAAATACATTTGGACTCAATATTCATATAAATCACTCTAATATAACAGAACAACAACTTCAATCCGAAAACTCCAGACTTACATATAATGATCAATCAATAGGTATGAACTTTACATCAACAGAATCTTGGCAAATGGTACAACAACAGGATCTCTACGACTTCTTCTCTCCTCGGCAAATAACCTTGGGAGCCACAGAAAGTGATAACGTCCAAATCTGTCAAGGTAGTTCTAGCGATATGTGCTGGAAACGAACGGATATCTGATGGAGAAGTTTGACGAAGACAAACAATCCCTTCTTCATTTGTTTCGAATATCCAATTGAGATCGGTAAGATAATCATTAACAGCAAGGATACCAATGTAAGGACATACAAGAGCAAGGTACTCAGAGACAGTTCTTCTGACATTGGTATCTCTCATAAGGGTATATGCGCGAGCAAGGATAGACCATTAGC-------------------------------------------------------------------------------------------------------------------------------------------------------------------------------------------------------------------------------------------------------------------------------------------------------------------------------------------------------------------------------------------------------------------------------------------------------------------------------------------------------------------------------------------------------------------------------------------------------------------------------------------------------------------------------------------------------------------------------------------------------------------------------------------------------------------------------------------------------------------------------------------------------------------------------------------------------------------------------------------------------------------------------------------------------------------------------------------------------------------------------------------------------------------------------------------------------------------------------------------------------------------------------------------------------------------------------------------------------------------------------------------------------------------------------------------------------------------------------------------------------------------------------------------------------------------------------------------------------------------------------------------------------------------------------------------------------------------------------------------------------------------------------------------------------------------------------------------------------------------------------------------------------------------------------------------------------------------------------------------------------------------------------------------------------------------------------------------------------------------------------------------------------------------------------------------------------------------------------------------------------------------------------------------------------------------------------------------------------------------------------------------------------------------------------------------------------------------------------------------------------------------------------------------------------------------------------------------------------------------------------------------------------------------------------------------------------------------------------------------------------------------------------------------------------------------------------------------------------------------------------------------------------------------------------------------------------------------------------------------------------------------------------------------------------------------------------------------------------------------------------------------------------------------------------------------------------------------------------------------------------------------------------------------------------------------------------------------------------------------------------------------------------------------------------------------------------------------------------------------------------------------------------------------------------------------------------------------------------------------
>Strain_1B331_3_SS1f_SS2r_Inv_minus 
--------------------------------------------------------------------------------------------------------------------------------------------------------------------------------------------------------------------------------------------------------------------------------------------------------------------------------------------------------------------------------------------------------------------------------------------------------------------------------------------------------------------------------------------------------------------------------------------------------------------------------------------------------------------------------------------------------------------------------------------------------------------------------------------------------------------------------------------------------------------------------------------------------------------------------------------------------------------------------------------------------------------------------------------------------------------------------------------------------------------------------------------------------------------------------------------------------------------------------------------------------------------------------------------------------------------------------------------------------------------------------------------------------------------------------------------------------------------------------------------------------------------------------------------------------------------------------------------------------------------------------------------------------------------------------------------------------------------------------------------------------------------------------------------------------------------------------------------------------------------------------------------------------------------------------------------------------------------------------------------------------------------------------------------------------------------------------------------------------------------------------------------------------------------------------------------------------------------------------------------------------------------------------------------------------------------------------------------------------------------------------------------------------------------------------------------------------------------------------------------------------------------------------------------------------------------------------------------------------------------------------------------------------------------------------------------------------------------------------------------------------------------------------------------------------------------------------------------------------------------------------------------------------------------------------------------------------------------------------------------------------------------------------------------------------------------------------------------------------------------------------------------------------------------------------------------------------------------------------------------------------------------------------------------------------------------------------------------------------------------------------------------------------------------------------------------------------------------------------------------------------------------------------------------------------------------------------------------------------------------------------------------------------------------------------------------------------------------------------------------------------------------------------------------------------------------------------------------------------------------------------------------------------------------------------------------------------------------------------------------------------------------------------------------------------------------------------------------------------------------------------------------------------------------------------------------------------------------------------------------------------------------------------------------------------------------------------------------------------------------------------------------------------------------------------------------------------------------------------------------------------------------------------------------------------------------------------------------------------------------------------------------------------------------------------------------------------------------------------------------------------------------------------------------------------------------------------------------------------------------------------------------------------------------------------------------------------------------------------------------------------------------------------------------------------------------------------------------------------------------------------------------------------------------------------------------------------------------------------------------------------------------------------------------------------------------------------------------------------------------------------------------------------------------------------------------------------------------------------------------------------------------------------------------------------------------------------------------------------------------------------------------------------------------------------------------------------------------------------------------------------------------------------------------------------------------------------------------------------------------------------------------------------------------------------------------------------------------------------------------------------------------------------------------------ACCAATGTCAGAAGAACTGTCTCTGAGTACCTTGCTCTTGTATGTCCTTACATTGGTATCCTTGCTGTTAATGATTATCTTACCGATCTCAATTGGATATTCGAAACAAATGAAGAAGGGATTGTTTGTCTTCGTCAAACTTCTCCATCAGATATCCGTTCGTTTCCAGCACATATCGCTAGAACTACCTTGACAGATTTGGACGTTATCACTTTCTGTGGCTCCCAAGGTTATTTGCCAGCCGCAACTGCTGCTGGCATCGTTCAGGGCTGGAACCGTATGCATCCAAATGCTAATATGGCTATCCAAGGTACCCTCCCTGTTACACAACACATTGCTTCCACTCAGAATGCATATGGTGCCTGGGAGATGCCTAAAGGTGTCATTGTTGCTCCACCTCCCAAGCCAGCTTTCGACCACCCTCTTACTTACACTCTATCTACACCACTGCCCACTGGCACACTGCCACCACCACCTCCTTGGTCCACTGGTATGATGGCTGGCTACTGGAGTCAGGACAATGGGTCTATTGACCTAAATGGCCTTGAAAACCAATTCGATCAATTCAACCCCACCTCTCTTGGTGATGCAAACAGCCTCTATGTTCCTGGCGATATCTCTCCACCATCAGGTAAGTCAACCTGTTCACCCATTTGATTGTACCATACTAATTGTTTTAGACTTGACCGATTCATAGTCC-ACTATATTCCCGAATCTTTCGTGACACCGAGGCATTGTCCTGTTCCCACAATAAACACTCCCCAGTATGGATTTAGAGCAAAAACTAGGAGTTGGATGGATGTATATACTCATTGACGCAACATGTTTTTAGATGGAAAACCTGGGACATTTATCCACCAATTCCCAAGATATTGATGATAATGGTTAGTACACCAATTACGCATCAGGCTTCCTCGTTTTTATTTTCAGTACACAGTTCTCATTACATTTTGATCATAATTTGGATGGATAGATACTTAAAAATGACCTGTTAAGCATCAAGCTTGCCGGTCTTGTATATTTCAAAAGGTTATGGCGCATAAAAATTTCATATTCCTCATTCAAAGACTTGCTAGAATCACTAAAAATATCTCATGATGGAATAAAAATATTATTACTATGCTTCAACATTTTTTCTCTTCTTTCATGATCCATGCTCAATGAAATGTGTAATAAGTATGGATCGTAGATGATGTATGAGTACTATCCACCTGCACTTTCAACTCGTTTTATTCTCCTCATACACCTTCTCTTTCGTATACTTGTCGGTGTTATAATCTTCTCTTTCCAAGAGTCATAATTCAAAGGGAGGAGATGGGACATAGTTCTCGCGAAAGTACGATCGAATTGTAGATTCCAAATCAGATCAGAGACTGCATTGAATTAGCTTAATCTGACATTCACATATATAGAGGAGCTCACTCTCGTTGCGTATCTCTTCACTCCTTTTTAAATATGCCTCTATATGTGCCTCCCCAGATTCATCCCCATTGTCGAAATCGAACTCGTTCTCAAATATCTCGTCTGCAAATACATTGCCCTCTGCTTGAGTAATTGTTCGGCGACGGTCAACCATGCTCTTCACCACATCTCTTATAGCCAAAGTTTCGCATTCACCGAGTTTCACCAGCCCCAAATCGGCTGCTTGTTTTGTGATTTCGCTGGAACTTTTTATCAATAATGTTTAGAGACAAATAATTTTCTACTCACTTCTGTAGATAAATTCGCAACGCAATTCTTTGTCCTGCAGCTAATTGCCTGATCAATGGTGCTGACCCTTGTTTGTCGAAACGCAAGTTAAGAAGCCCCGTTTCGAGTTTCATAAAGCTATTCGCAAGGTTATTCGTGTGTCGGACGACATTTGATAGCTCCCTCTGTGACTGACGT-----------TGCTCTGTGGTCACTTTGGTTTTCCGAAGTTGCCTTTCATCTCCTCCTATCCATTGGAGAGAGTCGTGTATCACCGTGTAATTAACGTCATATGCTATAGGAGCAATTCCTAAAAATGGTTGTGGAGTTGTCGTCTTGGAACCCGGCCGCTTGAAATCTCGGGAAAAGTCATTCATGTGATTGAGAACATACATTGCGTTGATCTGAGACCGTCCTGTCGATGTCTCGGCACCTGCATTGGCTCTTGCTTGTGGTTGCATTCCTGCGCCTTGCAATTACGATAATGTGTATGAATGTGCGTAAGTGTATATGAGATGTATATGAGATATTCATATATATTAATGGAAGACTTGCAGCTTCATTTGATGGAGTCTACATAGTTGTACTATTATGAGCAGCTAACATGGTGCTTTGATCATTTCTGTGTTCTAGCTGTTCATATTAACAGACCAAGTTCTTCATCTTTATTCTTACCTTTATTTGCATTCACCTTTCAACAAAGAATACTCCAGATTCTGATTTGAATTTCGCTTAGTGGTTTCTCAAGCGGTATGATCCCACCAATAATGTTTTATTCAAAATTTTTTCCTCAATGAAAAAATTTCCTTCCTTCATATCCCGACAAACACAATTTTCTGTCCTGTACAGCTGCTCAATCTTCCTTGGTAATCATAATAAGCTGGAGTACTTGTTTCTTTATTTTTGAAACATTCATTCCATTGAGACTTTTCTAAAACATTGTCGCATTCACACTTAGAGGATGTCTCTGTCCACCCTCAGACTTGGGAAATGGGTACCGCATCGCGGTACTATTCTTGAAACTCCCCTCGCAGATGTTCCTTATCCTGCAGTCGACATCACACCTGTCGAAGCTTATGGCATTACTGGATTATCGAAGGAGATTTATGATGCGATGCGCACTTTCTTCAATGAATTGGATCTGTATAACGCACTTGACATCAACCCATGGTGTGAACTAAAAGATTCTCAATACCTTGGTATTGGCACACCTGAACGTCAAATACTGCTTCATTTTTATGAGTATGTAACATCTGCTCTATATTACGGTCTCGTCTAACATGCAATTACAGGCAACACACTGATCGGAAAGGTGTTTTCGTCAGAGACGCCTATGTCAGCAGAATATTTCTTGCCCCATTGGATGAGTTTGAGGACAAACAGATGTTAGCCGTCGCAGGCTTCACCAATTTGTGTCTGGAGCCTCTCAATGTCGAGCATCGAAGGATGATGAACGGCTCATGGGATGAAAATTGCACAATTCTTCCGACGAATGTTGGGGTGACTCTCTGCTCTGGCTCAGGGAAAAAGCATCTATCACCGTCCCTGCCTGCTGCTCTCAAGCCAAAGATCCCACGTCCCGCTAATGAGTGGATTCTTTATCGTGCTGATAACCATATTCCCATCAAGAAAGCCTATCCAGGTATCACCAATAACGAGATTTGTAAGTTACCCATTTGTTATATGCTTCACTTCAATCTTCTAATTTTTTTTCTAGCTTCGATTATCGCCGGCATGTGGGCTGCAGAAACTCCAGAGCGGCGTTTGAAGTACAAGATTCGTGCCGATCTATTGAAGGAAGCTCACAAGAAGGCTTATCCTACCTACAAGTACGCTCCCAGGAAGCCAAGTGAGAAGAAGCGACGTGCATCCAAGAAGACGCTCACCAAACCAACCACCAACCAATTATCCCACAACATCAATACTACCACCTCTTCCATCAGCTTTCCTATTGCAAACAACAACTCTATTGATAATTCTGATCTAAATACATTTGGACTCAATATTCATATAAATCACTCTAATATAACAGAACAACAACTTCAATCCGAAAACTCCAGACTTACATATAATGATCAATCAATAGGTATGAACTTTACATCAACAGAATCTTGGCAAATGGTACAACAACAGGATCTCTACGACTTCTTCTCTCCTCGGCAAATAACCTTGGGAGCCACAGAAAGTGATAACGTCCAAATCTGTCAAGGTAGTTCTAGCGATATGTGCTGGAAACGAACGGATATCTGATGGAGAAGTTTGACGAAGACAAACAATCCCTTCTTCATTTGTTTCGAATATCCAATTGAGATCGGTAAGATAATCATTAACAGCAAGGATACCAATGTAAGGACATACAAGAGCAAGGTACTCAGAGACAGTTCTTCTGACATTGGTATCTCTCATAACATCTCTTTTTATCCCTTCTTTTCTTTTTCCAATACCTCCAAGCATAATATGTCGTAGAAATAAGCATGTGGAGACACAGGCGCCAATTACTAACCCAACAGACCACTAATGCAAGTACCAGCATTCTAATATAGCATTGTG------------------------------------------------------------------------------------------------------------------------------------------------------------------------------------------------------------------------------------------------------------------------------------------------------------------------------------------------------------------------------------------------------------------------------------------------------------------------------------------------------------------------------------------------------------------------------------------------------------------------------------------------------------------------------------------------------------------------------------------------------------------------------------------------------------------------------------------------------------------------------------------------------------------------------------------------------------------------------------------------------------------------------------------------------------------------------------------------------------------------------------------------------------------------------------------------------------------------------------------------------------------------------------------------------------------------------------------------------------------------------------------------------------------------------------------------------------------------------------------------------------------------------------------------------------------------------------------------------------------------------------------------------------------------------------------------------------------------------------------------------------------------------------------------------------------------------------------------------------------------------------------------------------------------------------------------------------------------------------------------------------------------------------------------------------------------------------------------------------------------------------------------------------------------------------------------------------------------------------------------------------------------------------------------------------------------------------------------------------------------------------------------------------------------------------------------------------------------------------------------------------------------------------------------------------------------------------------------------------------------------------------------------------------------------------------------------------------------------------------------------------------------------------------------------------------------------------------------------------------------------------------------------------------------------------------------------------------------------------------------------------------------------------------------------------------------------------------------------------------------------------------------------------------------------------------------------------------------------------------------------------------------------------------------------------------------------------------------------------------------------------------------------------------------------------------------------------------------------------------------------
>Strain_1B331_1_SS1f_SS2r_Inv_plus 
------------------------------------------------------------------------------------------------------------------------------------------------------------------------------------------------------------------------------------------------------------------------------------------------------------------------------------------------------------------------------------------------------------------------------------------------------------------------------------------------------------------------------------------------------------------------------------------------------------------------------------------------------------------------------------------------------------------------------------------------------------------------------------------------------------------------------------------------------------------------------------------------------------------------------------------------------------------------------------------------------------------------------------------------------------------------------------------------------------------------------------------------------------------------------------------------------------------------------------------------------------------------------------------------------------------------------------------------------------------------------------------------------------------------------------------------------------------------------------------------------------------------------------------------------------------------------------------------------------------------------------------------------------------------------------------------------------------------------------------------------------------------------------------------------------------------------------------------------------------------------------------------------------------------------------------------------------------------------------------------------------------------------------------------------------------------------------------------------------------------------------------------------------------------------------------------------------------------------------------------------------------------------------------------------------------------------------------------------------------------------------------------------------------------------------------------------------------------------------------------------------------------------------------------------------------------------------------------------------------------------------------------------------------------------------------------------------------------------------------------------------------------------------------------------------------------------------------------------------------------------------------------------------------------------------------------------------------------------------------------------------------------------------------------------------------------------------------------------------------------------------------------------------------------------------------------------------------------------------------------------------------------------------------------------------------------------------------------------------------------------------------------------------------------------------------------------------------------------------------------------------------------------------------------------------------------------------------------------------------------------------------------------------------------------------------------------------------------------------------------------------------------------------------------------------------------------------------------------------------------------------------------------------------------------------------------------------------------------------------------------------------------------------------------------------------------------------------------------------------------------------------------------------------------------------------------------------------------------------------------------------------------------------------------------------------------------------------------------------------------------------------------------------------------------------------------------------------------------------------------------------------------------------------------------------------------------------------------------------------------------------------------------------------------------------------------------------------------------------------------------------------------------------------------------------------------------------------------------------------------------------------------------------------------------------------------------------------------------------------------------------------------------------------------------------------------------------------------------------------------------------------------------------------------------------------------------------------------------------------------------------------------------------------------------------------------------------------------------------------------------------------------------------------------------------------------------------------------------------------------------------------------------------------------------------------------------------------------------------------------------------------------------------------------------------------------------------------------------------------------------------------------------------------------------------------------------------------------------------------------------------------------------------------------------------------------------------------------------------------------------GCTAATGGTCTATCCTTGCTCGCGCATATACCCTTATGAGAGATACCAATGTCAGAAGAACTGTCTCTGAGTACCTTGCTCTTGTATGTCCTTACATTGGTATCCTTGCTGTTAATGATTATCTTACCGATCTCAATTGGATATTCGAAACAAATGAAGAAGGGATTGTTTGTCTTCGTCAAACTTCTCCATCAGATATCCGTTCGTTTCCAGCACATATCGCTAGAACTACCTTGACAGATTTGGACGTTATCACTTTCTGTGGCTCCCAAGGTTATTTGCCGAGGAGAGAAGAAGTCGTAGAGATCCTGTTGTTGTACCATTTGCCAAGATTCTGTTGATGTAAAGTTCATACCTATTGATTGATCATTATATGTAAGTCTGGAGTTTTCGGATTGAAGTTGTTGTTCTGTTATATTAGAGTGATTTATATGAATATTGAGTCCAAATGTATTTAGATCAGAATTATCAATAGAGTTGTTGTTTGCAATAGGAAAGCTGATGGAAGAGGTGGTAGTATTGATGTTGTGGGATAATTGGTTGGTGGTTGGTTTGGTGAGCGTCTTCTTGGATGCACGTCGCTTCTTCTCACTTGGCTTCCTGGGAGCGTACTTGTAGGTAGGATAAGCCTTCTTGTGAGCTTCCTTCAATAGATCGGCACGAATCTTGTACTTCAAACGCCGCTCTGGAGTTTCTGCAGCCCACATGCCGGCGATAATCGAAG-CTAGAAAAAAAATTAGAAGATTGAAGTGAAGCATATAACAAATGGGTAACTTACAAATCTCGTTATTGGTGATACCTGGATAGGCTTTCTTGATGGGAATATGGTTATCAGCACGATAAAGAATCCACTCATTAGCGGGACGTGGGATCTTTGGCTTGAGAGCAGCAGGCAGGGACGGTGATAGATGCTTTTTCCCTGAGCCAGAGCAGAGAGTCACCCCAACATTCGTCGGAAGAATTGTGCAATTTTCATCCCATGAGCCGTTCATCATCCTTCGATGCTCGACATTGAGAGGCTCCAGACACAAATTGGTGAAGCCTGCGACGGCTAACATCTGTTTGTCCTCAAACTCATCCAATGGGGCAAGAAATATTCTGCTGACATAGGCGTCTCTGACGAAAACACCTTTCCGATCAGTGTGTTGCCTGTAATTGCATGTTAGACGAGACCGTAATATAGAGCAGATGTTACATACTCATAAAAATGAAGCAGTATTTGACGTTCAGGTGTGCCAATACCAAGGTATTGAGAATCTTTTAGTTCACACCATGGGTTGATGTCAAGTGCGTTATACAGATCCAATTCATTGAAGAAAGTGCGCATCGCATCATAAATCTCCTTCGATAATCCAGTAATGCCATAAGCTTCGACAGGTGTGATGTCGACTGCAGGATAAGGAACATCTGCGAGGGGAGTTTCAAGAATAGTACCGCGATGCGGTACCCATTTCCCAAGTCTGAGGGTGGACAGAGACATCCTCTAAGTGTGAATGCGACAATGTTTTAGAAAAGTCTCAATGGAATGAATGTTTCAAAAATAAAGAAACAAGTACTCCAGCTTATTATGATTACCAAGGAAGATTGAGCAGCTGTACAGGACAGAAAATTGTGTTTGTCGGGATATGAAGGAAGGAAATTTTTTCATTGAGGAAAAAATTTTGAATAAAACATTATTGGTGGGATCATACCGCTTGAGAAACCACTAAGCGAAATTCAAATCAGAATCTGGAGTATTCTTTGTTGAAAGGTGAATGCAAATAAAGGTAAGAATAAAGATGAAGAACTTGGTCTGTTAATATGAACAGCTAGAACACAGAAATGATCAAAGCACCATGTTAGCTGCTCATAATAGTACAACTATGTAGACTCCATCAAATGAAGCTGCAAGTCTTCCATTAATATATATGAATATCTCATATACATCTCATATACACTTACGCACATTCATACACATTATCGTAATTGCAAGGCGCAGGAATGCAACCACAAGCAAGAGCCAATGCAGGTGCCGAGACATCGACAGGACGGTCTCAGATCAACGCAATGTATGTTCTCAATCACATGAATGACTTTTCCCGAGATTTCAAGCGGCCGGGTTCCAAGACGACAACTCCACAACCATTTTTAGGAATTGCTCCTATAGCATATGACGTTAATTACACGGTGATACACGACTCTCTCCAATGGATAGGAGGAGATGAAAGGCAACTTCGGAAAACCAAAGTGACCACAGAGCAACGTCAGTCACAGAGGGAGCTATCAAATGTCGTCCGACACACGAATAACCTTGCGAATAGCTTTATGAAACTCGAAACGGGGCTTCTTAACTTGCGTTTCGACAAACAAGGGTCAGCACCATTGATCAGGCAATTAGCTGCAGGACAAAGAATTGCGTTGCGAATTTATCTACAGAAGTGAGTAGAAAATTATTTGTCTCTAAACATTATTGATAAAAAGTTCCAGCGAAATCACAAAACAAGCAGCCGATTTGGGGCTGGTGAAACTCGGTGAATGCGAAACTTTGGCTATAAGAGATGTGGTGAAGAGCATGGTTGACCGTCGCCGAACAATTACTCAAGCAGAGGGCAATGTATTTGCAGACGAGATATTTGAGAACGAGTTCGATTTCGACAATGGGGATGAATCTGGGGAGGCACATATAGAGGCATATTTAAAAAGGAGTGAAGAGATACGCAACGAGAGTGAGCTCCTCTATATATGTGAATGTCAGATTAAGCTAATTCAATGCAGTCTCTGATCTGATTTGGAATCTACAATTCGATCGTACTTTCGCGAGAACTATGTCCCATCTCCTCCCTTTGAATTATGACTCTTGGAAAGAGAAGATTATAACACCGACAAGTATACGAAAGAGAAGGTGTATGAGGAGAATAAAACGAGTTGAAAGTGCAGGTGGATAGTACTCATACATCATCTACGATCCATACTTATTACACATTTCATTGAGCATGGATCATGAAAGAAGAGAAAAAATGTTGAAGCATAGTAATAATATTTTTATTCCATCATGAGATATTTTTAGTGATTCTAGCAAGTCTTTGAATGAGGAATATGAAATTTTTATGCGCCATAACCTTTTGAAATATACAAGACCGGCAAGCTTGATGCTTAACAGGTCATTTTTAAGTATCTATCCATCCAAATTATGATCAAAATGTAATGAGAACTGTGTACTGAAAATAAAAACGAGGAAGCCTGATGCGTAATTGGTGTACTAACCATTATCATCAATATCTTGGGAATTGGTGGATAAATGTCCCAGGTTTTCCATCTAAAAACATGTTGCGTCAATGAGTATATACATCCATCCAACTCCTAGTTTTTGCTCTAAATCCATACTGGGGAGTGTTTATTGTGGGAACAGGACAATGCCTCGGTGTCACGAAAGATTCGGGAATATA-GTGGACTATGAATCGGTCAAGTCTAAAACAATTAGTATGGTACAATCAAATGGGTGAACAGGTTGACTTACCTGATGGTGGAGAGATATCGCCAGGAACATAGAGGCTGTTTGCATCACCAAGAGAGGTGGGGTTGAATTGATCGAATTGGTTTTCAAGGCCATTTAGGTCAATAGACCCATTGTCCTGACTCCAGTAGCCAGCCATCATACCAGTGGACCAAGGAGGTGGTGGTGGCAGTGTGCCAGTGGGCAGTGGTGTAGATAGAGTGTAAGTAAGAGGGTGGTCGAAAGCTGGCTTGGGAGGTGGAGCAACAATGACACCTTTAGGCATCTCCCAGGCACCATATGCATTCTGAGTGGAAGCAATGTGTTGTGTAACAGGGAGGGTACCTTGGATAGCCATATTAGCATTTGGATGCATACGGTTCCAGCCCTGAACGATGCCAGCAGCAGTTGCGGCT----------GGCAAATAACCTTGGGAGCCACAGAAAGTGATAACGTCCAAATCTGTCAAGGTAGTTCTAGCGATATGTGCTGGAAACGAACGGATATCTGATGGAGAAGTTTGACGAAGACAAACAATCCCTTCTTCATTTGTTTCGAATATCCAATTGAGATCGGTAAGATAATCATTAACAGCAAGGATACCAATGTAAGGACATACAAGAGCAAGGTACTCAGAGACAGTTCTTCTGACATTGGTATCTCTCATAACATCTCTTTTTATCCCTTCTTTTCTTTTTCCAATACCTCCAAGCATAATATGTCGTAGAAATAAGCATGTGGAGACACAGGCGCCAATTACTAACCCAACAGACCACTAATGCAAGTACCAGCATTCTAATATAGCATTGTG------------------------------------------------------------------------------------------------------------------------------------------------------------------------------------------------------------------------------------------------------------------------------------------------------------------------------------------------------------------------------------------------------------------------------------------------------------------------------------------------------------------------------------------------------------------------------------------------------------------------------------------------------------------------------------------------------------------------------------------------------------------------------------------------------------------------------------------------------------------------------------------------------------------------------------------------------------------------------------------------------------------------------------------------------------------------------------------------------------------------------------------------------------------------------------------------------------------------------------------------------------------------------------------------------------------------------------------------------------------------------------------------------------------------------------------------------------------------------------------------------------------------------------------------------------------------------------------------------------------------------------------------------------------------------------------------------------------------------------------------------------------------------------------------------------------------------------------------------------------------------------------------------------------------------------------------------------------------------------------------------------------------------------------------------------------------------------------------------------------------------------------------------------------------------------------------------------------------------------------------------------------------------------------------------------------------------------------------------------------------------------------------------------------------------------------------------------------------------------------------------------------------------------------------------------------------------------------------------------------------------------------------------------------------------------------------------------------------------------------------------------------------------------------------------------------------------------------------------------------------------------------------------------------------------------------------------------------------------------------------------------------------------------------------------------------------------------------------------------------------------------------------------------------------------------------------------------------------------------------------------------------------------------------------------------------------------------------------------------------------------------------------------------------------------------------------------------------------------------------------------
>Strain_44Ba1_APN2
--------------------------------------------------------------------------------------------------------TCATATCAGAGTGCCAAATCACTTGGAGTATCCTCTACTAAAACGGATTTTACATTGGAGCCATCCATATCATCATCGTCGTCTGTTCCAGTCAAGCGGTCCTCTGATGCATCGCCGCCAATATCACAACCATCCAAACGCAGTAAGGCAGAAGGCAAAACAAACAAAGCATCTCCTAGCGGAAAATTGACTAAAGGACAACCGGGAAAAGGACAAAGTAGTTTAATGGGGTTCTTTAAGCCTAAGACGCCGCCAGCAGCACAAACACTTCCGCCATCGACAAGTAACCCTGCCACAGCAACACCTGCAGCTTTAACATCATCGGCAGTTCGCGGATGCTCTGTTAGTTCTAG-------------------------------------------------------------------------------------------------------------------------------------------------------------------------------------------------------------------------------------------------------------------------------------------------------------------------------------------------------------------------------------------------------------------------------------------------------------------------------------------------------------------------------------------------------------------------------------------------------------------------------------------------------------------------------------------------------------------------------------------------------------------------------------------------------------------------------------------------------------------------------------------------------------------------------------------------------------------------------------------------------------------------------------------------------------------------------------------------------------------------------------------------------------------------------------------------------------------------------------------------------------------------------------------------------------------------------------------------------------------------------------------------------------------------------------------------------------------------------------------------------------------------------------------------------------------------------------------------------------------------------------------------------------------------------------------------------------------------------------------------------------------------------------------------------------------------------------------------------------------------------------------------------------------------------------------------------------------------------------------------------------------------------------------------------------------------------------------------------------------------------------------------------------------------------------------------------------------------------------------------------------------------------------------------------------------------------------------------------------------------------------------------------------------------------------------------------------------------------------------------------------------------------------------------------------------------------------------------------------------------------------------------------------------------------------------------------------------------------------------------------------------------------------------------------------------------------------------------------------------------------------------------------------------------------------------------------------------------------------------------------------------------------------------------------------------------------------------------------------------------------------------------------------------------------------------------------------------------------------------------------------------------------------------------------------------------------------------------------------------------------------------------------------------------------------------------------------------------------------------------------------------------------------------------------------------------------------------------------------------------------------------------------------------------------------------------------------------------------------------------------------------------------------------------------------------------------------------------------------------------------------------------------------------------------------------------------------------------------------------------------------------------------------------------------------------------------------------------------------------------------------------------------------------------------------------------------------------------------------------------------------------------------------------------------------------------------------------------------------------------------------------------------------------------------------------------------------------------------------------------------------------------------------------------------------------------------------------------------------------------------------------------------------------------------------------------------------------------------------------------------------------------------------------------------------------------------------------------------------------------------------------------------------------------------------------------------------------------------------------------------------------------------------------------------------------------------------------------------------------------------------------------------------------------------------------------------------------------------------------------------------------------------------------------------------------------------------------------------------------------------------------------------------------------------------------------------------------------------------------------------------------------------------------------------------------------------------------------------------------------------------------------------------------------------------------------------------------------------------------------------------------------------------------------------------------------------------------------------------------------------------------------------------------------------------------------------------------------------------------------------------------------------------------------------------------------------------------------------------------------------------------------------------------------------------------------------------------------------------------------------------------------------------------------------------------------------------------------------------------------------------------------------------------------------------------------------------------------------------------------------------------------------------------------------------------------------------------------------------------------------------------------------------------------------------------------------------------------------------------------------------------------------------------------------------------------------------------------------------------------------------------------------------------------------------------------------------------------------------------------------------------------------------------------------------------------------------------------------------------------------------------------------------------------------------------------------------------------------------------------------------------------------------------------------------------------------------------------------------------------------------------------------------------------------------------------------------------------------------------------------------------------------------------------------------------------------------------------------------------------------------------------------------------------------------------------------------------------------------------------------------------------------------------------------------------------------------------------------------------------------------------------------------------------------------------------------------------------------------------------------------------------------------------------------------------------------------------------------------------------------------------------------------------------------------------------------------------------------------------------------------------------------------------------------------------------------------------------------------------------------------------------------------------------------------------------------------------------------------------------------------------------------------------------------------------------------------------------------------------------------------------------------------------------------------------------------------------------------------------------------------------------------------------------------------------------------------------------------------------------------------------------------------------------------------------------------------------------------------------------------------------------------------------------------------------------------------------------------------------------------------------------------------------------------------------------------------------------------------------------------------------------------------------------------------------------------------------------------------------------------------------------------------------------------------------------------------------------------------------------------------------------------------------------------------------------------------------------------------------------------------------------------------------------------------------------------------------------------------------------------------------------------------------------------------------------------------------------------------------------------------------------------------------------------------------------------------------------------------------------------------------------------------------------------------------------------------------------------------------------------------------------------------------------------------------------------------------------------------------------------------------------------------------------------------------------------------------------------------------------------------------------------------------------------------------------------------------------------------------------------------------------------------------------------------------------------------------------------------------------------------------------------------------------------------------------------------------------------------------------------------------------------------------------------------------------------------------------------------------------------------------------------------------------------------------------------------------------------------------------------------------------------------------------------------------------------------------------------------------------------------------------------------------------------------------------------------------------------------------------------------------------------------------------------------------------------------------------------------------------------------------------------------------------------------------------------------------------------------------------------------------------------------------------------------------------------------------------------------------------------------------------------------------------------------------------------------------------------------------------------------------------------------------------------------------------------------------------------------------------------------------------------------------------------------------------------------------------------------------------------------------------------------------------------------------------------------------------------------------------------------------------------------------------------------------------------------------------------------------------------------------------------------------------------------------------------------------------------------------------------------------------------------------------------------------------------------------------------------------------------------------------------------------------------------------------------------------------------------------------------------------------------------------------------------------------------------------------------------------------------------------------------------------------------------------------------------------------------------------------------------------------------------------------------------------------------------------------------------------------------------------------------------------------------------------------------------------------------------------------------------------------------------------------------------------------------------------------------------------------------------------------------------------------------------------------------------------------------------------------------------------------------------------------------------------------------------------------------------------------------
>Strain_44Ba1_MAT1_1_5 
--------------------------------------------------------------------------------------------------------------------------------------------------------------------------------------------------------------------------------------------------------------------------------------------------------------------------------------------------------------------------------------------------------------------------------------------------------------------------------------------------------------------------------------------------------------------------------------------------------------------------------------------------------------------------------------------------------------------------------------------------------------------------------------------------------------------------------------------------------------------------------------------------------------------------------------------------------------------------------------------------------------------------------------------------------------------------------------------------------------------------------------------------------------------------------------------------------------------------------------------------------------------------------------------------------------------------------------------------------------------------------------------------------------------------------------------------------------------------------------------------------------------------------------------------------------------------------------------------------------------------------------------------------------------------------------------------------------------------------------------------------------------------------------------------------------------------------------------------------------------------------------------------------------------------------------------------------------------------------------------------------------------------------------------------------------------------------------------------------------------------------------------------------------------------------------------------------------------------------------------------------------------------------------------------------------------------------------------------------------------------------------------------------------------------------------------------------------------------------------------------------------------------------------------------------------------------------------------------------------------------------------------------------------------------------------------------------------------------------------------------------------------------------------------------------------------------------------------------------------------------------------------------------------------------------------------------------------------------------------------------------------------------------------------------------------------------------------------------------------------------------------------------------------------------------------------------------------------------------------------------------------------------------------------------------------------------------------------------------------------------------------------------------------------------------------------------------------------------------------------------------------------------------------------------------------------------------------------------------------------------------------------------------------------------------------------------------------------------------------------------------------------------------------------------------------------------------------------ATGAAAGTCAATACTGCCATACAAATGCGACGTGAAGCTTTCTTGAGGAGGAAGTATTTATGGGGCATCAAATTACATTCTGCTCGTTATATTCGCCCCTGCGCCCTTAGGACTTGGAAACGTGATGAGGTCAATACATTGGATCCATCGACTTTTCCTGACGCGACACCTGTGGAGCTAGCGGCAGCATTAGAAAGAGATGAGTTACTTACGGGTGTGGAAGTGGGATATAACCCAATATCATTAACTTCGGATCGTTTCGATCCGGGTGTTGAAGCAAGTAAGTCAATACCGTCATCAAAGCGTATATTCTTTTCTAATATTGACAGCCGCGGATACTCCTGGAAAGCCATGCGAGCCTGCATTTCTAGATGCCCTCGTCACGGACTGTTGCGTTTTGATTTGGGAATTTCGTAGCCTTTACAGATACACAGACTTCAATTCGATGGACGACCCATTACCCACGAAGTATGCGGACATTTTCTATGATCTCAACACCGTATTTACACAATGCCGGAGGCTTAAAAAATCGCCTGAACTCTTCTCAACGCTAGTACAAGAGCGTCAATTCATGGAAAAGATGAGTCGTATAGCGGAAATTGTGGACCATCTGCGAGATGTTATAGTCTTGAAAAATGATAGTAAGCTCGCCAGGAACGAAATGCGAAAGAAGGAGAGAGAACTTGCCAAATGTCTACCATTCTTTTATCCCGGACGGGCAGATGGAAGACATCCCTGGACTAGATGGCTGGAAAATTCTTCACCTGTGATGCCTCCAGGTTGGCTTGGGATTCAGCAGAAAATACCACATATTGGCGACAATATAATTCGAAGAATCACAACTATGTATGAACTGTATGAGAGACAGTTTAGAATTGTGAGTATATTAACCATGTTCTATACACATAAAGGAAACTGATAGACTAATGTATTTTTCACAGGAGGGACTTATTGATCGCAAAGTGAATGTAAGTTTGATAATGAGAACCTGCTTCATGTCCGAAGAATAAACTAAAACGTCATCTAGGATACCTTGGAAGATTTTCCTGCCCCAGGAGAAGCATTTGAGCATATGGCCTACTCGAAATTCTCAACAATGGCAGTAAATTACGTGCAGTATAGAAGTGGAGATAGGTCGGAGTCCGACCAAAATGGGATCTTGAGGATTGAGAAGTTAGCAGAAGCTGTTCAGCGGAGTTTCAGACGGCAGGAGAATCCAGTAATTGCAAAGAATGCAAATATCCCGTATCATCGATTTATGATGGGCTATAAGGTAGAAACACTAAATGGCGATGTCCAATAG-----------------------------------------------------------------------------------------------------------------------------------------------------------------------------------------------------------------------------------------------------------------------------------------------------------------------------------------------------------------------------------------------------------------------------------------------------------------------------------------------------------------------------------------------------------------------------------------------------------------------------------------------------------------------------------------------------------------------------------------------------------------------------------------------------------------------------------------------------------------------------------------------------------------------------------------------------------------------------------------------------------------------------------------------------------------------------------------------------------------------------------------------------------------------------------------------------------------------------------------------------------------------------------------------------------------------------------------------------------------------------------------------------------------------------------------------------------------------------------------------------------------------------------------------------------------------------------------------------------------------------------------------------------------------------------------------------------------------------------------------------------------------------------------------------------------------------------------------------------------------------------------------------------------------------------------------------------------------------------------------------------------------------------------------------------------------------------------------------------------------------------------------------------------------------------------------------------------------------------------------------------------------------------------------------------------------------------------------------------------------------------------------------------------------------------------------------------------------------------------------------------------------------------------------------------------------------------------------------------------------------------------------------------------------------------------------------------------------------------------------------------------------------------------------------------------------------------------------------------------------------------------------------------------------------------------------------------------------------------------------------------------------------------------------------------------------------------------------------------------------------------------------------------------------------------------------------------------------------------------------------------------------------------------------------------------------------------------------------------------------------------------------------------------------------------------------------------------------------------------------------------------------------------------------------------------------------------------------------------------------------------------------------------------------------------------------------------------------------------------------------------------------------------------------------------------------------------------------------------------------------------------------------------------------------------------------------------------------------------------------------------------------------------------------------------------------------------------------------------------------------------------------------------------------------------------------------------------------------------------------------------------------------------------------------------------------------------------------------------------------------------------------------------------------------------------------------------------------------------------------------------------------------------------------------------------------------------------------------------------------------------------------------------------------------------------------------------------------------------------------------------------------------------------------------------------------------------------------------------------------------------------------------------------------------------------------------------------------------------------------------------------------------------------------------------------------------------------------------------------------------------------------------------------------------------------------------------------------------------------------------------------------------------------------------------------------------------------------------------------------------------------------------------------------------------------------------------------------------------------------------------------------------------------------------------------------------------------------------------------------------------------------------------------------------------------------------------------------------------------------------------------------------------------------------------------------------------------------------------------------------------------------------------------------------------------------------------------------------------------------------------------------------------------------------------------------------------------------------------------------------------------------------------------------------------------------------------------------------------------------------------------------------------------------------------------------------------------------------------------------------------------------------------------------------------------------------------------------------------------------------------------------------------------------------------------------------------------------------------------------------------------------------------------------------------------------------------------------------------------------------------------------------------------------------------------------------------------------------------------------------------------------------------------------------------------------------------------------------------------------------------------------------------------------------------------------------------------------------------------------------------------------------------------------------------------------------------------------------------------------------------------------------------------------------------------------------------------------------------------------------------------------------------------------------------------------------------------------------------------------------------------------------------------------------------------------------------------------------------------------------------------------------------------------------------------------------------------------------------------------------------------------------------------------------------------------------------------------------------------------------------------------------------------------------------------------------------------------------------------------------------------------------------------------------------------------------------------------------------------------------------------------------------------------------------------------------------------------------------------------------------------------------------------------------------------------------------------------------------------------------------------------------------------------------------------------------------------------------------------------------------------------------------------------------------------------------------------------------------------------------------------------------------------------------------------------------------------------------------------------------------------------------
>Strain_44Ba1_MAT1_1_1 
-------------------------------------------------------------------------------------------------------------------------------------------------------------------------------------------------------------------------------------------------------------------------------------------------------------------------------------------------------------------------------------------------------------------------------------------------------------------------------------------------------------------------------------------------------------------------------------------------------------------------------------------------------------------------------------------------------------------------------------------------------------------------------------------------------------------------------------------------------------------------------------------------------------------------------------------------------------------------------------------------------------------------------------------------------------------------------------------------------------------------------------------------------------------------------------------------------------------------------------------------------------------------------------------------------------------------------------------------------------------------------------------------------------------------------------------------------------------------------------------------------------------------------------------------------------------------------------------------------------------------------------------------------------------------------------------------------------------------------------------------------------------------------------------------------------------------------------------------------------------------------------------------------------------------------------------------------------------------------------------------------------------------------------------------------------------------------------------------------------------------------------------------------------------------------------------------------------------------------------------------------------------------------------------------------------------------------------------------------------------------------------------------------------------------------------------------------------------------------------------------------------------------------------------------------------------------------------------------------------------------------------------------------------------------------------------------------------------------------------------------------------------------------------------------------------------------------------------------------------------------------------------------------------------------------------------------------------------------------------------------------------------------------------------------------------------------------------------------------------------------------------------------------------------------------------------------------------------------------------------------------------------------------------------------------------------------------------------------------------------------------------------------------------------------------------------------------------------------------------------------------------------------------------------------------------------------------------------------------------------------------------------------------------------------------------------------------------------------------------------------------------------------------------------------------------------------------------------------------------------------------------------------------------------------------------------------------------------------------------------------------------------------------------------------------------------------------------------------------------------------------------------------------------------------------------------------------------------------------------------------------------------------------------------------------------------------------------------------------------------------------------------------------------------------------------------------------------------------------------------------------------------------------------------------------------------------------------------------------------------------------------------------------------------------------------------------------------------------------------------------------------------------------------------------------------------------------------------------------------------------------------------------------------------------------------------------------------------------------------------------------------------------------------------------------------------------------------------------------------------------------------------------------------------------------------------------------------------------------------------------------------------------------------------------------------------------------------------------------------------------------------------------------------------------------------------------------------------------------------------------------------------------------------------------------------------------------------------------------------------------ATGAAGCGGCAGCAAAGAAAATTAACAACTACTCAGTATCGTGTGTCAAAACCAGCAACTAAATGCAGAAGAGCCAATGACAGCATACAGCCACTTACCTACCATACAGCTCCATTCATCGGTGAAATTGAGGGTGGTATACAACATGTTGCAATGAATACGAGACAAATCGGGTGGGTTGAGGCTCCTCGGCGCTCTGTCAATTCATATATATTGTTCCGTAGTAAGTTTTCTGATTGTCAACTATTTGCAGAAGACCAACATCTACCTAGCCTTCTATATGATTTTGAATGTGCTTGGAAATATTCCGCAAAAGTACAAGTCTGCTATCCTCAGTGTCTTATGGGGACGTGATCCTTTTCATGCTAAATGGTCTATCCTTGCTCGCGCATATACCCTTATGAGAGATACCAATGTCAGAAGAACTGTCTCTGAGTACCTTGCTCTTGTATGTCCTTACATTGGTATCCTTGCTGTTAATGATTATCTTACCGATCTCAATTGGATATTCGAAACAAATGAAGAAGGGATTGTTTGTCTTCGTCAAACTTCTCCATCAGATATCCGTTCGTTTCCAGCACATATCGCTAGAACTACCTTGACAGATTTGGACGTTATCACTTTCTGTGGCTCCCAAGGTTATTTGCCAGCCGCAACTGCTGCTGGCATCGTTCAGGGCTGGAACCGTATGCATCCAAATGCTAATATGGCTATCCAAGGTACCCTCCCTGTTACACAACACATTGCTTCCACTCAGAATGCATATGGTGCCTGGGAGATGCCTAAAGGTGTCATTGTTGCTCCACCTCCCAAGCCAGCTTTCGACCACCCTCTTACTTACACTCTATCTACACCACTGCCCACTGGCACACTGCCACCACCACCTCCTTGGTCCACTGGTATGATGGCTGGCTACTGGAGTCAGGACAATGGGTCTATTGACCTAAATGGCCTTGAAAACCAATTCGATCAATTCAACCCCACCTCTCTTGGTGATGCAAACAGCCTCTATATTCCTGGCGATATCTCTCCACCATCAGGTAAGTCAACCTGTTCACCCATTTGATTGTACCATACTAATTGTTTTAGACTTGACCGATTCATAG-----------------------------------------------------------------------------------------------------------------------------------------------------------------------------------------------------------------------------------------------------------------------------------------------------------------------------------------------------------------------------------------------------------------------------------------------------------------------------------------------------------------------------------------------------------------------------------------------------------------------------------------------------------------------------------------------------------------------------------------------------------------------------------------------------------------------------------------------------------------------------------------------------------------------------------------------------------------------------------------------------------------------------------------------------------------------------------------------------------------------------------------------------------------------------------------------------------------------------------------------------------------------------------------------------------------------------------------------------------------------------------------------------------------------------------------------------------------------------------------------------------------------------------------------------------------------------------------------------------------------------------------------------------------------------------------------------------------------------------------------------------------------------------------------------------------------------------------------------------------------------------------------------------------------------------------------------------------------------------------------------------------------------------------------------------------------------------------------------------------------------------------------------------------------------------------------------------------------------------------------------------------------------------------------------------------------------------------------------------------------------------------------------------------------------------------------------------------------------------------------------------------------------------------------------------------------------------------------------------------------------------------------------------------------------------------------------------------------------------------------------------------------------------------------------------------------------------------------------------------------------------------------------------------------------------------------------------------------------------------------------------------------------------------------------------------------------------------------------------------------------------------------------------------------------------------------------------------------------------------------------------------------------------------------------------------------------------------------------------------------------------------------------------------------------------------------------------------------------------------------------------------------------------------------------------------------------------------------------------------------------------------------------------------------------------------------------------------------------------------------------------------------------------------------------------------------------------------------------------------------------------------------------------------------------------------------------------------------------------------------------------------------------------------------------------------------------------------------------------------------------------------------------------------------------------------------------------------------------------------------------------------------------------------------------------------------------------------------------------------------------------------------------------------------------------------------------------------------------------------------------------------------------------------------------------------------------------------------------------------------------------------------------------------------------------------------------------------------------------------------------------------------------------------------------------------------------------------------------------------------------------------------------------------------------------------------------------------------------------------------------------------------------------------------------------------------------------------------------------------------------------------------------------------------------------------------------------------------------------------------------------------------------------------------------------------------------------------------------------------------------------------------------------------------------------------------------------------------------------------------------------------------------------------------------------------------------------------------------------------------------------------------------------------------------------------------------------------------------------------------------------------------------------------------------------------------------------------------------------------------------------------------------------------------------------------------------------------------------------------------------------------------------------------------------------------------------------------------------------------------------------------------------------------------------------------------------------------------------------------------------------------------------------------------------------------------------------------------------------------------------------------------------------------------------------------------------------------------------------------------------------------------------------------------------------------------------------------------------------------------------------------------------------------------------------------------------------------------------------------------------------------------------------------------------------------------------------------------------------------------------------------------------------------------------------------------------------------------------------------------------------------------------------------------------------------------------------------------------------------------------------------------------------------------------------------------------
>Strain_44Ba1_MAT1_2_4 
------------------------------------------------------------------------------------------------------------------------------------------------------------------------------------------------------------------------------------------------------------------------------------------------------------------------------------------------------------------------------------------------------------------------------------------------------------------------------------------------------------------------------------------------------------------------------------------------------------------------------------------------------------------------------------------------------------------------------------------------------------------------------------------------------------------------------------------------------------------------------------------------------------------------------------------------------------------------------------------------------------------------------------------------------------------------------------------------------------------------------------------------------------------------------------------------------------------------------------------------------------------------------------------------------------------------------------------------------------------------------------------------------------------------------------------------------------------------------------------------------------------------------------------------------------------------------------------------------------------------------------------------------------------------------------------------------------------------------------------------------------------------------------------------------------------------------------------------------------------------------------------------------------------------------------------------------------------------------------------------------------------------------------------------------------------------------------------------------------------------------------------------------------------------------------------------------------------------------------------------------------------------------------------------------------------------------------------------------------------------------------------------------------------------------------------------------------------------------------------------------------------------------------------------------------------------------------------------------------------------------------------------------------------------------------------------------------------------------------------------------------------------------------------------------------------------------------------------------------------------------------------------------------------------------------------------------------------------------------------------------------------------------------------------------------------------------------------------------------------------------------------------------------------------------------------------------------------------------------------------------------------------------------------------------------------------------------------------------------------------------------------------------------------------------------------------------------------------------------------------------------------------------------------------------------------------------------------------------------------------------------------------------------------------------------------------------------------------------------------------------------------------------------------------------------------------------------------------------------------------------------------------------------------------------------------------------------------------------------------------------------------------------------------------------------------------------------------------------------------------------------------------------------------------------------------------------------------------------------------------------------------------------------------------------------------------------------------------------------------------------------------------------------------------------------------------------------------------------------------------------------------------------------------------------------------------------------------------------------------------------------------------------------------------------------------------------------------------------------------------------------------------------------------------------------------------------------------------------------------------------------------------------------------------------------------------------------------------------------------------------------------------------------------------------------------------------------------------------------------------------------------------------------------------------------------------------------------------------------------------------------------------------------------------------------------------------------------------------------------------------------------------------------------------------------------------------------------------------------------------------------------------------------------------------------------------------------------------------------------------------------------------------------------------------------------------------------------------------------------------------------------------------------------------------------------------------------------------------------------------------------------------------------------------------------------------------------------------------------------------------------------------------------------------------------------------------------------------------------------------------------------------------------------------------------------------------------------------------------------------------------------------------------------------------------------------------------------------------------------------------------------------------------------------------------------------------------------------------------------------------------------------------------------------------------------------------------------------------------------------------------------------------------------------------------------------------------------------------------------------------------------------------------------------------------------------------------------------------------------------------------------------------------------------------------------------------------------------------------------------------------------------------------------------------------------------------------------------------------------------------------------------------------------------------------------------------------------------------------------------------------------------------------------------------CTATCCACCTGCACTTTCAACTCGTTTTATTCTCCTCATACACCTTCTCTTTCGTATACTCGTCGGTGTTATAATCTTCTCTTTCCAAGAGTCATAATTCAAAGGGAGGAGATGGGACATAGTTCTCGCGAAAGTACGATCGAATTGTAGATTCCAAATCAGATCAGAGACTGCATTGAATTAGCTTAATCTGACATTCACATATATAGAGGAGCTCACTCTCGTTGCGTATCTCTTCACTCCTTTTTAAATATGCCTCTATATGTGCCTCCCCAGATTCATCCCCATTGTCGAAATCGAACTCGTTCTCAAATATCTCGTCTGCAAATACATTGCCCTCTGCTTGAGTAATTGTTCGGCGACGGTCAACCATGCTCTTCACCACATCTCTTATAGCCAAAGTTTCGCATTCACCGAGTTTCACCAGCCCCAAATCGGCTGCTTGTTTTGTGATTTCGCTGGAACTTTTTATCAATAATGTTTAGAGACAAATAATTTTCTACTCACTTCTGTAGATAAATTCGCAACGCAATTCTTTGTCCTGCAGCTAATTGCCTGATCAATGGTGCTGACCCTTGTTTGTCGAAACGCAAGTTAAGAAGCCCCGTTTCGAGTTTCATAAAGCTATTCGCAAGGTTATTCGTGTGTCGGACGACATTTGATAGCTCCCTCTGTGACTGACGT-----------TGCTCTGTGGTCACTTTGGGTTTCCGAAGTTGCCTTTCATCTCCTCCTATCCATTGGAGAGAGTCGTGTATCACCGTGTAATTAACGTCATATGCTATAGGAGCAATTCCTAAAAATGGTTGTGGAGTTGTCGTCTTGGAACCCGGCCGCTTGAAATCTCGGGAAAAGTCATTCATGTGATTGAGAACATACATTGCGTTGATCTGAGACCGTCCTGTCGATGTCTCGGCACCTGCATTGGCTCTTGCTTGTGGTTGCAT-------------------------------------------------------------------------------------------------------------------------------------------------------------------------------------------------------------------------------------------------------------------------------------------------------------------------------------------------------------------------------------------------------------------------------------------------------------------------------------------------------------------------------------------------------------------------------------------------------------------------------------------------------------------------------------------------------------------------------------------------------------------------------------------------------------------------------------------------------------------------------------------------------------------------------------------------------------------------------------------------------------------------------------------------------------------------------------------------------------------------------------------------------------------------------------------------------------------------------------------------------------------------------------------------------------------------------------------------------------------------------------------------------------------------------------------------------------------------------------------------------------------------------------------------------------------------------------------------------------------------------------------------------------------------------------------------------------------------------------------------------------------------------------------------------------------------------------------------------------------------------------------------------------------------------------------------------------------------------------------------------------------------------------------------------------------------------------------------------------------------------------------------------------------------------------------------------------------------------------------------------------------------------------------------------------------------------------------------------------------------------------------------------------------------------------------------------------------------------------------------------------------------------------------------------------------------------------------------------------------------------------------------------------------------------------------------------------------------------------------------------------------------------------------------------------------------------------------------------------------------------------------------------------------------------------------------------------------------------------------------------------------------------------------------------------------------------------------------------------------------------------------------------------------------------------------------------------------------------------------------------------------------------------------------------------------------------------------------------------------------------------------------------------------------------------------------------------------------------------------------------------------------------------------------------------------------------------------------------------------------------------------------------------------------------------------------------------------------------------------------------------------------------------------------------------------------------------------------------------------------------------------------------------------------------------------------------------------------------------------------------------------------------------------------------------------------------------------------------------------------------------------------------------------------------------------------------------------------------------------------------------------------------------------------------------------------------------------------------------------------------------------------------------------------------------------------------------------------------------------------------------------------------------------------------------------------------------------------------------------------------------------------------------------------------------------------------------------------------------------------------------------------------------------------------------------------------------------------------------------------------------------------------------------------------------------------------------------------------------------------------------------------------------------------------------------------------------------------------------------------------------------------------------------------------------------------------------------------------------------------------------------------------------------------------------------------------------------------------------------------------------------------------------------------------------------------------------------------------------------------------------------------------------------------------------------------------------------------------------------------------------------------------------------------------
>Strain_44Ba1_MAT1_2_1 
---------------------------------------------------------------------------------------------------------------------------------------------------------------------------------------------------------------------------------------------------------------------------------------------------------------------------------------------------------------------------------------------------------------------------------------------------------------------------------------------------------------------------------------------------------------------------------------------------------------------------------------------------------------------------------------------------------------------------------------------------------------------------------------------------------------------------------------------------------------------------------------------------------------------------------------------------------------------------------------------------------------------------------------------------------------------------------------------------------------------------------------------------------------------------------------------------------------------------------------------------------------------------------------------------------------------------------------------------------------------------------------------------------------------------------------------------------------------------------------------------------------------------------------------------------------------------------------------------------------------------------------------------------------------------------------------------------------------------------------------------------------------------------------------------------------------------------------------------------------------------------------------------------------------------------------------------------------------------------------------------------------------------------------------------------------------------------------------------------------------------------------------------------------------------------------------------------------------------------------------------------------------------------------------------------------------------------------------------------------------------------------------------------------------------------------------------------------------------------------------------------------------------------------------------------------------------------------------------------------------------------------------------------------------------------------------------------------------------------------------------------------------------------------------------------------------------------------------------------------------------------------------------------------------------------------------------------------------------------------------------------------------------------------------------------------------------------------------------------------------------------------------------------------------------------------------------------------------------------------------------------------------------------------------------------------------------------------------------------------------------------------------------------------------------------------------------------------------------------------------------------------------------------------------------------------------------------------------------------------------------------------------------------------------------------------------------------------------------------------------------------------------------------------------------------------------------------------------------------------------------------------------------------------------------------------------------------------------------------------------------------------------------------------------------------------------------------------------------------------------------------------------------------------------------------------------------------------------------------------------------------------------------------------------------------------------------------------------------------------------------------------------------------------------------------------------------------------------------------------------------------------------------------------------------------------------------------------------------------------------------------------------------------------------------------------------------------------------------------------------------------------------------------------------------------------------------------------------------------------------------------------------------------------------------------------------------------------------------------------------------------------------------------------------------------------------------------------------------------------------------------------------------------------------------------------------------------------------------------------------------------------------------------------------------------------------------------------------------------------------------------------------------------------------------------------------------------------------------------------------------------------------------------------------------------------------------------------------------------------------------------------------------------------------------------------------------------------------------------------------------------------------------------------------------------------------------------------------------------------------------------------------------------------------------------------------------------------------------------------------------------------------------------------------------------------------------------------------------------------------------------------------------------------------------------------------------------------------------------------------------------------------------------------------------------------------------------------------------------------------------------------------------------------------------------------------------------------------------------------------------------------------------------------------------------------------------------------------------------------------------------------------------------------------------------------------------------------------------------------------------------------------------------------------------------------------------------------------------------------------------------------------------------------------------------------------------------------------------------------------------------------------------------------------------------------------------------------------------------------------------------------------------------------------------------------------------------------------------------------------------------------------------------------------------------------------------------------------------------------------------------------------------------------------------------------------------------------------------------------------------------------------------------------------------------------------------------------------------------------------------------------------------------------------------------------------------------------------------------------------------------------------------------------------------------------------------------------------------------------------------------------------------------------------------------------------------------------------------------------------------------------------------------------------------------------------------------------------------------------------------------------------------------------------------------------------------------------------------------------------------------------------------------------------------------------------------------------------------------------------------------------------------------------------------------------------------------------------------------------------------------------------------------------------------------------------------------------------------------------------------------------------------------------------------------------------------------------------------------------------------------------------------------------------------------------------ATGTCTCTGTCCACCCTCAGACTTGGGAAATGGGTACCGCATCGCGGTACTATTCTTGAAACTCCCCTCGCAGATGTTCCTTATCCTGCAGTCGACATCACACCTGTCGAAGCTTATGGCATTACTGGATTATCGAAGGAGATTTATGATGCGATGCGCACTTTCTTCAATGAATTGGATCTGTATAACGCACTTGACATCAACCCATGGTGTGAACTAAAAGATTCTCAATACCTTGGTATTGGCACACCTGAACGTCAAATACTGCTTCATTTTTATGAGTATGTAACATCTGCTCTATATTACGGTCTCGTCTAACATGCAATTACAGGCAACACACTGATCGGAAAGGTGTTTTCGTCAGAGACGCCTATGTCAGCAGAATATTTCTTGCCCCATTGGATGAGTTTGAGGACAAACAGATGTTAGCCGTCGCAGGCTTCACCAATTTGTGTCTGGAGCCTCTCAATGTCGAGCATCGAAGGATGATGAACGGCTCATGGGATGAAAATTGCACAATTCTTCCGACGAATGTTGGGGTGACTCTCTGCTCTGGCTCAGGGAAAAAGCATCTATCACCGTCCCTGCCTGCTGCTCTCAAGCCAAAGATCCCACGTCCCGCTAATGAGTGGATTCTTTATCGTGCTGATAACCATATTCCCATCAAGAAAGCCTATCCAGGTATCACCAATAACGAGATTTGTAAGTTACCCATTTGTTATATGCTTCACTTCAATCTTCTAATTTTTTTTCTAGCTTCGATTATCGCCGGCATGTGGGCTGCAGAAACTCCAGAGCGGCGTTTGAAGTACAAGATTCGTGCCGATCTATTGAAGGAAGCTCACAAGAAGGCTTATCCTACCTACAAGTACGCTCCCAGGAAGCCAAGTGAGAAGAAGCGACGTGCATCCAAGAAGACGCTCACCAAACCAACCACCAACCAATTATCCCACAACATCAATACTACCACCTCTTCCATCAGCTTTCCTATTGCAAACAACAACTCTATTGATAATTCTGATCTAAATACATTTGGACTCAATATTCATATAAATCACTCTAATATAACAGAACAACAACTTCAATCCGAAAACTCCAGACTTACATATAATGATCAATCAATAGGTATGAACTTTACATCAACAGAATCTTGGCAAATGGTACAACAACAGGATCTCTACGACTTCTTCTCTCCTCGGCAAATAACCTTGGGAGCCACAGAAAGTGATAACGTCCAAATCTGTCAAGGTAGTTCTAGCGATATGTGCTGGAAACGAACGGATATCTGA------------------------------------------------------------------------------------------------------------------------------------------------------------------------------------------------------------------------------------------------------------------------------------------------------------------------------------------------------------------------------------------------------------------------------------------------------------------------------------------------------------------------------------------------------------------------------------------------------------------------------------------------------------------------------------------------------------------------------------------------------------------------------------------------------------------------------------------------------------------------------------------------------------------------------------------------------------------------------------------------------------------------------------------------------------------------------------------------------------------------------------------------------------------------------------------------------------------------------------------------------------------------------------------------------------------------------------------------------------------------------------------------------------------------------------------------------------------------------------------------------------------------------------------------------------------------------------------------------------------------------------------------------------------------------------------------------------------------------------------------------------------------------------------------------------------------------------------------------------------------------------------------------------------------------------------------------------------------------------------------------------------------------------------------------------------------------------------------------------------------------------------------------------------------------------------------------------------------------------------------------------------------------------------------------------------------------------------------------------------------------------------------------------------------------------------------------------------------------------------------------------------------------------------------------------------------------------------------------------------------------------------------------------------------------------------------------------------------------------------------------------------------------------------------------------------------------------------------------------------------------------------------------------------------------------------------------------------------------------------------------------------------------------------------------------------------------------------------------------------------------------------------------------------------------------------------------------------------------------------------------------------------------------------------------------------------------------------------------------------------------------------------------------------------------------------------------------------------------------------------------------------------------------------------------------------------------------------------------------------------------------------------------------------------------------------------------------------------------------------------------------------------------------------------------------------
>Strain_44Ba1_SLA2
-----------------------------------------------------------------------------------------------------------------------------------------------------------------------------------------------------------------------------------------------------------------------------------------------------------------------------------------------------------------------------------------------------------------------------------------------------------------------------------------------------------------------------------------------------------------------------------------------------------------------------------------------------------------------------------------------------------------------------------------------------------------------------------------------------------------------------------------------------------------------------------------------------------------------------------------------------------------------------------------------------------------------------------------------------------------------------------------------------------------------------------------------------------------------------------------------------------------------------------------------------------------------------------------------------------------------------------------------------------------------------------------------------------------------------------------------------------------------------------------------------------------------------------------------------------------------------------------------------------------------------------------------------------------------------------------------------------------------------------------------------------------------------------------------------------------------------------------------------------------------------------------------------------------------------------------------------------------------------------------------------------------------------------------------------------------------------------------------------------------------------------------------------------------------------------------------------------------------------------------------------------------------------------------------------------------------------------------------------------------------------------------------------------------------------------------------------------------------------------------------------------------------------------------------------------------------------------------------------------------------------------------------------------------------------------------------------------------------------------------------------------------------------------------------------------------------------------------------------------------------------------------------------------------------------------------------------------------------------------------------------------------------------------------------------------------------------------------------------------------------------------------------------------------------------------------------------------------------------------------------------------------------------------------------------------------------------------------------------------------------------------------------------------------------------------------------------------------------------------------------------------------------------------------------------------------------------------------------------------------------------------------------------------------------------------------------------------------------------------------------------------------------------------------------------------------------------------------------------------------------------------------------------------------------------------------------------------------------------------------------------------------------------------------------------------------------------------------------------------------------------------------------------------------------------------------------------------------------------------------------------------------------------------------------------------------------------------------------------------------------------------------------------------------------------------------------------------------------------------------------------------------------------------------------------------------------------------------------------------------------------------------------------------------------------------------------------------------------------------------------------------------------------------------------------------------------------------------------------------------------------------------------------------------------------------------------------------------------------------------------------------------------------------------------------------------------------------------------------------------------------------------------------------------------------------------------------------------------------------------------------------------------------------------------------------------------------------------------------------------------------------------------------------------------------------------------------------------------------------------------------------------------------------------------------------------------------------------------------------------------------------------------------------------------------------------------------------------------------------------------------------------------------------------------------------------------------------------------------------------------------------------------------------------------------------------------------------------------------------------------------------------------------------------------------------------------------------------------------------------------------------------------------------------------------------------------------------------------------------------------------------------------------------------------------------------------------------------------------------------------------------------------------------------------------------------------------------------------------------------------------------------------------------------------------------------------------------------------------------------------------------------------------------------------------------------------------------------------------------------------------------------------------------------------------------------------------------------------------------------------------------------------------------------------------------------------------------------------------------------------------------------------------------------------------------------------------------------------------------------------------------------------------------------------------------------------------------------------------------------------------------------------------------------------------------------------------------------------------------------------------------------------------------------------------------------------------------------------------------------------------------------------------------------------------------------------------------------------------------------------------------------------------------------------------------------------------------------------------------------------------------------------------------------------------------------------------------------------------------------------------------------------------------------------------------------------------------------------------------------------------------------------------------------------------------------------------------------------------------------------------------------------------------------------------------------------------------------------------------------------------------------------------------------------------------------------------------------------------------------------------------------------------------------------------------------------------------------------------------------------------------------------------------------------------------------------------------------------------------------------------------------------------------------------------------------------------------------------------------------------------------------------------------------------------------------------------------------------------------------------------------------------------------------------------------------------------------------------------------------------------------------------------------------------------------------------------------------------------------------------------------------------------------------------------------------------------------------------------------------------------------------------------------------------------------------------------------------------------------------------------------------------------------------------------------------------------------------------------------------------------------------------------------------------------------------------------------------------------------------------------------------------------------------------------------------------------------------------------------------------------------------------------------------------------------------------------------------------------------------------------------------------------------------------------------------------------------------------------------------------------------------------------------------------------------------------------------------------------------------------------------------------------------------------------------------------------------------------------------------------------------------------------------------------------------------------------------------------------------------------------------------------------------------------------------------------------------------------------------------------------------------------------------------------------------------------------------------------------------------------------------------------------------------------------------------------------------------------------------------------------------------------------------------------------------------------------------------------------------------------------------------------------------------------------------------------------------------------TTATTTTGCCTCGGTCTCAAAAGTATTTCCACGGATGCCCTCCCTACAAGTGTCATCGTCCTCAATGAAATAACTCTTACCAAATCTGGATATCACACGCTTATTAAAAGAATCGCCGTACAGCCCATTTACTTCTTCCCCTTAAAGTTTATATACTCAACCGAGTTACGAATAACCATGGCCCAGCAACGCCTAGTTCTCCAAATAGGATATCTTTCGCATCTCACCCAATCTCTTCCTCGCCGCCGCGAGATTGTTCTCAAGTTGTAGGATTTCGACCTGTAATAAATATTATTAATGCTTCAAAAGAAAATCCCTTCAAGGAAACTTACCTGCTGCTCCATTTCCCTGACCTTAAACTCATGCGCCCCGAGCTTGGCGTAATCTTCTCCTTCAACATCTTGATCCCGATCCTTGATCATACTCTGTACTTGTCTGACAAGAGTTCTGCAGGCTGAACCAACAGCTTTACTAGCTTGCTCCAAGCTCTCTTGGCTCTTGCTCATGAAACCGGCTTTGACTCTGCTAGCAGCGACCAACTGGGCTGTAGAGGCTGCGACGTCGTTAGAAGCCACGATGAGTTGTTCCGGGCTGTTACGTCCTGAAAGAACTCCATCCGCGGTCTCAATCAACGTGTTTGTTGACGTTGCCACTGCTTTAGCGGCGGAAATGAGACCCTCAGTCCATCGGTTGTTCTTCTTGTAGAAAGCGGTCTTGGAAGACGAGCCACGGCCAGCCTGGACAATCTCTTGTTGGGTAACTGTAGCTGCTTTGATTAATCTGGCGATAGCGTTCGTAACAGCAATGGCAGCATCAAGGATTGAATCGTGGATTTCAAGTTTGTATGTCGAGTATTGATCCTTAGGTTTGGACTTAAGCTTCGCCAGGCGCGCGGCGGCAGCAGCAATTGCATCAGCAGCCTTGGAGAGCTCGTTGTCTACCAAATCTCCCAAGTCACCTTTATTGTTTATGAATTTACCACTGTTTGGCGCAAATATATCTGCAAGTTTGTTCAAGCGTTGCAGATGGATTTGTACCTCATTGTTGCTATTGATGACCACCTCAGTTCGCTGCACTGGATCCATGCCATCCAATCGAAAGCTTTGCAACCCACGGAAAAATGTGACAGTAGACTGCGCAGATTGACGTGCGCCATTAATAAGTTGATCAGCCTTCTTGTCATCCGTCGCAAGCCTCGTGAGACCTTTGGTATTGCTAAGCACGTCGGAAATTGAGCTGGCGAAGACATTGATGGTTCGAATGATCTCGGCATGGGTGCTATTCGGACCATCTGCTATGAAATTGTTGAATGCCGTGGCGAATTCGGTGGCAGTTGCTGATGCCTTTTCGATCTGCGAAAGAACGTAAGATGGGGTTGCATTCTGATTACCAGCTTGCATGGTGGAATCGAGTTCGTAAAGAGCGTCGTCAACACGCTGAACTCCACTCTGAAGAACGGAATCGATGATGTCGTTGATTTTGTCAATATTTGAAAGAAGCATGGCATCAATTTCTCCATCCAAAGCATTGTCAGTGTCACCTTTTGACATCTCGAGCTCATTGAGTCTGATAAGCGCATCATCCAAACTTTGCTTGTAAACCTCCAGTTCATCCTCCTTATCCTTGAGTAATCTTTCGGCATCTGAACCCCCTTCACTATATTTAGCATGGACATCCTGTAATGCTCGGGTTTTGTTGCGAAGAGCTTCCTCGAGATCTGCCATTTCACGATTGTACTTGGAAAGCATCGTGGACAGCTCATTGCCCTTGCTTCGCTCCAAATTGTCAGCGCGATCGAGAGCCATGCGAAGCTCGCGTTTAAGCTTTTCGACCTCCTCACGGTTACCACCAGTGAGACGGTCTTTCTCATGCAAAGCCCTATCTCTTTCTCTGATCATGTCTG--------------------------------------------------------------------------------------------------------------------------------------------------------------------------------------------------------------------------------------------------------------------------------------------------------------------------------------------------------------------------------------------------------------------------------------------------------------------------------------------------------------------------------------------------------------------------------------------------------------------------------------------------------------------------------------------------------------------------------------------------------------------------------------------------------------------------------------------------------------------------------------------------------------------------------------------------------------------------------------------------------------------------
>Strain_1B331_4_MAT1_2_1_transcript_1_Inv_minus 
---------------------------------------------------------------------------------------------------------------------------------------------------------------------------------------------------------------------------------------------------------------------------------------------------------------------------------------------------------------------------------------------------------------------------------------------------------------------------------------------------------------------------------------------------------------------------------------------------------------------------------------------------------------------------------------------------------------------------------------------------------------------------------------------------------------------------------------------------------------------------------------------------------------------------------------------------------------------------------------------------------------------------------------------------------------------------------------------------------------------------------------------------------------------------------------------------------------------------------------------------------------------------------------------------------------------------------------------------------------------------------------------------------------------------------------------------------------------------------------------------------------------------------------------------------------------------------------------------------------------------------------------------------------------------------------------------------------------------------------------------------------------------------------------------------------------------------------------------------------------------------------------------------------------------------------------------------------------------------------------------------------------------------------------------------------------------------------------------------------------------------------------------------------------------------------------------------------------------------------------------------------------------------------------------------------------------------------------------------------------------------------------------------------------------------------------------------------------------------------------------------------------------------------------------------------------------------------------------------------------------------------------------------------------------------------------------------------------------------------------------------------------------------------------------------------------------------------------------------------------------------------------------------------------------------------------------------------------------------------------------------------------------------------------------------------------------------------------------------------------------------------------------------------------------------------------------------------------------------------------------------------------------------------------------------------------------------------------------------------------------------------------------------------------------------------------------------------------------------------------------------------------------------------------------------------------------------------------------------------------------------------------------------------------------------------------------------------------------------------------------------------------------------------------------------------------------------------------------------------------------------------------------------------------------------------------------------------------------------------------------------------------------------------------------------------------------------------------------------------------------------------------------------------------------------------------------------------------------------------------------------------------------------------------------------------------------------------------------------------------------------------------------------------------------------------------------------------------------------------------------------------------------------------------------------------------------------------------------------------------------------------------------------------------------------------------------------------------------------------------------------------------------------------------------------------------------------------------------------------------------------------------------------------------------------------------------------------------------------------------------------------------------------------------------------------------------------------------------------------------------------------------------------------------------------------------------------------------------------------------------------------------------------------------------------------------------------------------------------------------------------------------------------------------------------------------------------------------------------------------------------------------------------------------------------------------------------------------------------------------------------------------------------------------------------------------------------------------------------------------------------------------------------------------------------------------------------------------------------------------------------------------------------------------------------------------------------------------------------------------------------------------------------------------------------------------------------------------------------------------------------------------------------------------------------------------------------------------------------------------------------------------------------------------------------------------------------------------------------------------------------------------------------------------------------------------------------------------------------------------------------------------------------------------------------------------------------------------------------------------------------------------------------------------------------------------------------------------------------------------------------------------------------------------------------------------------------------------------------------------------------------------------------------------------------------------------------------------------------------------------------------------------------------------------------------------------------------------------------------------------------------------------------------------------------------------------------------------------------------------------------------------------------------------------------------------------------------------------------------------------------------------------------------------------------------------------------------------------------------------------------------------------------------------------------------------------------------------------------------------------------------------------------------------------------------------------------------------------------------------------------------------------------------------------------------------------------------------------------------------------------------------------------------------------------------------------------------------------------------------------------------------------------------------------------------------------------------------------------------------------------------------------------------------------------------------------------------------------------------------------------------------------------------------------------------------------------------------------------------------------------------------------------------------------------------------------------------------------------------------------------------------------------------------------------------------------------------------------------------------------------------------------------------------------------------------------------------------------------------------------------------------------------------------------------------------ATGTCTCTGTCCACCCTCAGACTTGGGAAATGGGTACCGCATCGCGGTACTATTCTTGAAACTCCCCTCGCAGATGTTCCTTATCCTGCAGTCGACATCACACCTGTCGAAGCTTATGGCATTACTGGATTATCGAAGGAGATTTATGATGCGATGCGCACTTTCTTCAATGAATTGGATCTGTATAACGCACTTGACATCAACCCATGGTGTGAACTAAAAGATTCTCAATACCTTGGTATTGGCACACCTGAACGTCAAATACTGCTTCATTTTTATGAGTATGTAACATCTGCTCTATATTACGGTCTCGTCTAACATGCAATTACAGGCAACACACTGATCGGAAAGGTGTTTTCGTCAGAGACGCCTATGTCAGCAGAATATTTCTTGCCCCATTGGATGAGTTTGAGGACAAACAGATGTTAGCCGTCGCAGGCTTCACCAATTTGTGTCTGGAGCCTCTCAATGTCGAGCATCGAAGGATGATGAACGGCTCATGGGATGAAAATTGCACAATTCTTCCGACGAATGTTGGGGTGACTCTCTGCTCTGGCTCAGGGAAAAAGCATCTATCACCGTCCCTGCCTGCTGCTCTCAAGCCAAAGATCCCACGTCCCGCTAATGAGTGGATTCTTTATCGTGCTGATAACCATATTCCCATCAAGAAAGCCTATCCAGGTATCACCAATAACGAGATTTGTAAGTTACCCATTTGTTATATGCTTCACTTCAATCTTCTAATTTTTTTTCTAGCTTCGATTATCGCCGGCATGTGGGCTGCAGAAACTCCAGAGCGGCGTTTGAAGTACAAGATTCGTGCCGATCTATTGAAGGAAGCTCACAAGAAGGCTTATCCTACCTACAAGTACGCTCCCAGGAAGCCAAGTGAGAAGAAGCGACGTGCATCCAAGAAGACGCTCACCAAACCAACCACCAACCAATTATCCCACAACATCAATACTACCACCTCTTCCATCAGCTTTCCTATTGCAAACAACAACTCTATTGATAATTCTGATCTAAATACATTTGGACTCAATATTCATATAAATCACTCTGATATAACAGAACAACAACTTCAATCCGAAAACTCCAGACTTACATATAATGATCAATCAATAGGTATGAACTTTACATCAACAGAATCTTGGCAAATGGTACAACAACAGGATCTCTACGACTTCTTCTCTCCTCGGCAAATAACCTTGGGAGCCACAGAAAGTGATAACGTCCAAATCTGTCAAGGTAGTTCTAGCGATATGTGCTGGAAACGAACGGATATCTGA------------------------------------------------------------------------------------------------------------------------------------------------------------------------------------------------------------------------------------------------------------------------------------------------------------------------------------------------------------------------------------------------------------------------------------------------------------------------------------------------------------------------------------------------------------------------------------------------------------------------------------------------------------------------------------------------------------------------------------------------------------------------------------------------------------------------------------------------------------------------------------------------------------------------------------------------------------------------------------------------------------------------------------------------------------------------------------------------------------------------------------------------------------------------------------------------------------------------------------------------------------------------------------------------------------------------------------------------------------------------------------------------------------------------------------------------------------------------------------------------------------------------------------------------------------------------------------------------------------------------------------------------------------------------------------------------------------------------------------------------------------------------------------------------------------------------------------------------------------------------------------------------------------------------------------------------------------------------------------------------------------------------------------------------------------------------------------------------------------------------------------------------------------------------------------------------------------------------------------------------------------------------------------------------------------------------------------------------------------------------------------------------------------------------------------------------------------------------------------------------------------------------------------------------------------------------------------------------------------------------------------------------------------------------------------------------------------------------------------------------------------------------------------------------------------------------------------------------------------------------------------------------------------------------------------------------------------------------------------------------------------------------------------------------------------------------------------------------------------------------------------------------------------------------------------------------------------------------------------------------------------------------------------------------------------------------------------------------------------------------------------------------------------------------------------------------------------------------------------------------------------------------------------------------------------------------------------------------------------------------------------------------------------------------------------------------------------------------------------------------------------------------------------------------------------------
>Strain_1B331_4_MAT1_2_1_transcript_2_Inv_minus 
---------------------------------------------------------------------------------------------------------------------------------------------------------------------------------------------------------------------------------------------------------------------------------------------------------------------------------------------------------------------------------------------------------------------------------------------------------------------------------------------------------------------------------------------------------------------------------------------------------------------------------------------------------------------------------------------------------------------------------------------------------------------------------------------------------------------------------------------------------------------------------------------------------------------------------------------------------------------------------------------------------------------------------------------------------------------------------------------------------------------------------------------------------------------------------------------------------------------------------------------------------------------------------------------------------------------------------------------------------------------------------------------------------------------------------------------------------------------------------------------------------------------------------------------------------------------------------------------------------------------------------------------------------------------------------------------------------------------------------------------------------------------------------------------------------------------------------------------------------------------------------------------------------------------------------------------------------------------------------------------------------------------------------------------------------------------------------------------------------------------------------------------------------------------------------------------------------------------------------------------------------------------------------------------------------------------------------------------------------------------------------------------------------------------------------------------------------------------------------------------------------------------------------------------------------------------------------------------------------------------------------------------------------------------------------------------------------------------------------------------------------------------------------------------------------------------------------------------------------------------------------------------------------------------------------------------------------------------------------------------------------------------------------------------------------------------------------------------------------------------------------------------------------------------------------------------------------------------------------------------------------------------------------------------------------------------------------------------------------------------------------------------------------------------------------------------------------------------------------------------------------------------------------------------------------------------------------------------------------------------------------------------------------------------------------------------------------------------------------------------------------------------------------------------------------------------------------------------------------------------------------------------------------------------------------------------------------------------------------------------------------------------------------------------------------------------------------------------------------------------------------------------------------------------------------------------------------------------------------------------------------------------------------------------------------------------------------------------------------------------------------------------------------------------------------------------------------------------------------------------------------------------------------------------------------------------------------------------------------------------------------------------------------------------------------------------------------------------------------------------------------------------------------------------------------------------------------------------------------------------------------------------------------------------------------------------------------------------------------------------------------------------------------------------------------------------------------------------------------------------------------------------------------------------------------------------------------------------------------------------------------------------------------------------------------------------------------------------------------------------------------------------------------------------------------------------------------------------------------------------------------------------------------------------------------------------------------------------------------------------------------------------------------------------------------------------------------------------------------------------------------------------------------------------------------------------------------------------------------------------------------------------------------------------------------------------------------------------------------------------------------------------------------------------------------------------------------------------------------------------------------------------------------------------------------------------------------------------------------------------------------------------------------------------------------------------------------------------------------------------------------------------------------------------------------------------------------------------------------------------------------------------------------------------------------------------------------------------------------------------------------------------------------------------------------------------------------------------------------------------------------------------------------------------------------------------------------------------------------------------------------------------------------------------------------------------------------------------------------------------------------------------------------------------------------------------------------------------------------------------------------------------------------------------------------------------------------------------------------------------------------------------------------------------------------------------------------------------------------------------------------------------------------------------------------------------------------------------------------------------------------------------------------------------------------------------------------------------------------------------------------------------------------------------------------------------------------------------------------------------------------------------------------------------------------------------------------------------------------------------------------------------------------------------------------------------------------------------------------------------------------------------------------------------------------------------------------------------------------------------------------------------------------------------------------------------------------------------------------------------------------------------------------------------------------------------------------------------------------------------------------------------------------------------------------------------------------------------------------------------------------------------------------------------------------------------------------------------------------------------------------------------------------------------------------------------------------------------------------------------------------------------------------------------------------------------ATGTCTCTGTCCACCCTCAGACTTGGGAAATGGGTACCGCATCGCGGTACTATTCTTGNAACTCCCCTCGCAGATGTTCCTTATCCTGCAGTCGACATCACACCTGTCGAAGCTTATGGCATTACTGGATTATCGAAGGAGATTTATGATGCGATGCGCACTTTCTTCAATGAATTGGATCTGTATAACGCACTTGACATCAACCCATGGTGTGAACTAAAAGATTCTCAATACCTTGGTATTGGCACACCTGAACGTCAAATACTGCTTCATTTTTATGA--------------------------------------------------GCAACACACTGATCGGAAAGGTGTTTTCGTCAGAGACGCCTATGTCAGCAGAATATTTCTTGCCCCATTGGGTGAGTTTGAGGACAAACAGATGTTAGCCGTCGCAGGCTTCACCAATTTGTGTCTGGAGCCTCTCAATGTCGAGCATCGAAGGATGATGAACGGCTCATGGGATGAAAATTGCACAATTCTTCCGACGAATGTTGGGGTGACTCTCTGCTCTGGCTCAGGGAAAAAGCATCTATCACCGTCCCTGCCTGCTGCTCTCAAGCCAAAGATCCCACGTCCCGCTAATGAGTGGATTCCTTATCGTGCTGATAACCATATTCCCATCAAGAAAGCCTATCCAGGTATCACCAATAACGAGATTT------------------------------------------------------CTTCGATTATCGCCGGCATGTGGGCTGCAGAAACTCCAGAGCGGCGTTTGAAGTACAAGATTCGTGCCGATCTATTGAAGGAAGCTCACAAGAAGGCTTATCCTACCTACAAGTACGCTCCCAGGAAGCCAAGTGAGAAGAAGCGACGTGCATCCAAGAAGACGCTCACCAAACCAACCACCAACCAATTATCCCACAACATCAATACTACCACCTCTTCCATCAGCTTTCCTATTGCAAACAACAACTCTATTGATAATTCTGATCTAAATACATTTGGACTCAATATTCATATAAATCACTCTAATATAACAGAACAACAACTTCAATCCGAAAACTCCAGACTTACATATAATGATCAATCAATAGGTATGAGCTTTACATCAACAGAATCTTGGCAAATGGTACAACAACAGGATCTCTACGACTTCTTCTCTCCTCGGCAAATAACCTTGGGAGCCACAGAAAGTGATAACGACCAAATCTGTCAAGGTAGTTCTAGCGATATGTGCTGGAAACGAACGGATATCTGA------------------------------------------------------------------------------------------------------------------------------------------------------------------------------------------------------------------------------------------------------------------------------------------------------------------------------------------------------------------------------------------------------------------------------------------------------------------------------------------------------------------------------------------------------------------------------------------------------------------------------------------------------------------------------------------------------------------------------------------------------------------------------------------------------------------------------------------------------------------------------------------------------------------------------------------------------------------------------------------------------------------------------------------------------------------------------------------------------------------------------------------------------------------------------------------------------------------------------------------------------------------------------------------------------------------------------------------------------------------------------------------------------------------------------------------------------------------------------------------------------------------------------------------------------------------------------------------------------------------------------------------------------------------------------------------------------------------------------------------------------------------------------------------------------------------------------------------------------------------------------------------------------------------------------------------------------------------------------------------------------------------------------------------------------------------------------------------------------------------------------------------------------------------------------------------------------------------------------------------------------------------------------------------------------------------------------------------------------------------------------------------------------------------------------------------------------------------------------------------------------------------------------------------------------------------------------------------------------------------------------------------------------------------------------------------------------------------------------------------------------------------------------------------------------------------------------------------------------------------------------------------------------------------------------------------------------------------------------------------------------------------------------------------------------------------------------------------------------------------------------------------------------------------------------------------------------------------------------------------------------------------------------------------------------------------------------------------------------------------------------------------------------------------------------------------------------------------------------------------------------------------------------------------------------------------------------------------------------------------------------------------------------------------------------------------------------------------------------------------------------------------------------------------------------------------
>Strain_1B331_4_MAT1_2_1_transcript_3_Inv_minus 
---------------------------------------------------------------------------------------------------------------------------------------------------------------------------------------------------------------------------------------------------------------------------------------------------------------------------------------------------------------------------------------------------------------------------------------------------------------------------------------------------------------------------------------------------------------------------------------------------------------------------------------------------------------------------------------------------------------------------------------------------------------------------------------------------------------------------------------------------------------------------------------------------------------------------------------------------------------------------------------------------------------------------------------------------------------------------------------------------------------------------------------------------------------------------------------------------------------------------------------------------------------------------------------------------------------------------------------------------------------------------------------------------------------------------------------------------------------------------------------------------------------------------------------------------------------------------------------------------------------------------------------------------------------------------------------------------------------------------------------------------------------------------------------------------------------------------------------------------------------------------------------------------------------------------------------------------------------------------------------------------------------------------------------------------------------------------------------------------------------------------------------------------------------------------------------------------------------------------------------------------------------------------------------------------------------------------------------------------------------------------------------------------------------------------------------------------------------------------------------------------------------------------------------------------------------------------------------------------------------------------------------------------------------------------------------------------------------------------------------------------------------------------------------------------------------------------------------------------------------------------------------------------------------------------------------------------------------------------------------------------------------------------------------------------------------------------------------------------------------------------------------------------------------------------------------------------------------------------------------------------------------------------------------------------------------------------------------------------------------------------------------------------------------------------------------------------------------------------------------------------------------------------------------------------------------------------------------------------------------------------------------------------------------------------------------------------------------------------------------------------------------------------------------------------------------------------------------------------------------------------------------------------------------------------------------------------------------------------------------------------------------------------------------------------------------------------------------------------------------------------------------------------------------------------------------------------------------------------------------------------------------------------------------------------------------------------------------------------------------------------------------------------------------------------------------------------------------------------------------------------------------------------------------------------------------------------------------------------------------------------------------------------------------------------------------------------------------------------------------------------------------------------------------------------------------------------------------------------------------------------------------------------------------------------------------------------------------------------------------------------------------------------------------------------------------------------------------------------------------------------------------------------------------------------------------------------------------------------------------------------------------------------------------------------------------------------------------------------------------------------------------------------------------------------------------------------------------------------------------------------------------------------------------------------------------------------------------------------------------------------------------------------------------------------------------------------------------------------------------------------------------------------------------------------------------------------------------------------------------------------------------------------------------------------------------------------------------------------------------------------------------------------------------------------------------------------------------------------------------------------------------------------------------------------------------------------------------------------------------------------------------------------------------------------------------------------------------------------------------------------------------------------------------------------------------------------------------------------------------------------------------------------------------------------------------------------------------------------------------------------------------------------------------------------------------------------------------------------------------------------------------------------------------------------------------------------------------------------------------------------------------------------------------------------------------------------------------------------------------------------------------------------------------------------------------------------------------------------------------------------------------------------------------------------------------------------------------------------------------------------------------------------------------------------------------------------------------------------------------------------------------------------------------------------------------------------------------------------------------------------------------------------------------------------------------------------------------------------------------------------------------------------------------------------------------------------------------------------------------------------------------------------------------------------------------------------------------------------------------------------------------------------------------------------------------------------------------------------------------------------------------------------------------------------------------------------------------------------------------------------------------------------------------------------------------------------------------------------------------------------------------------------------------------------------------------------------------------------------------------------------------------------------------------------------------------------------------------------------------------------------------------------------------------------------------------------------------------------------------------------------------------------------------------------------------------------------------------------------------------------------------------------------------------------------------------TTGTCTCTGTCCACCCTCAGACTTGGGAAATGGGTACCGCATCGCGGTACTATTCTTGAAACTCCCCTCGCAGATGTTCCTTATCCTGCAGTCGACATCACACCTGTCGAAGCTTATGGCATTACTGGATTATCGAAGGAGATTTATGATGCGATGCGCACTTTCTTCAATGAATTGGATCTGTATAACGCACTTGACATCAACCCATGGTGTGAACTAAAAGATTCTCAATACCTTGGTATTGGCACACCTGAACGTCAAATACTGCTTCATTTTTATGAGTATGTAACATCTGCTCTATATTACGGTCTCGTCTAACATGCAATTACAGGCAACACACTGATCGGAAAGGTGTTTTCGTCAGAGACGCCTATGTCAGCAGAATATTTCTTGCCCCATTGGATGAGTTTGAGGACAAACAGATGTTAGCCGTCGCAGGCTTCACCAATTTGTGTCTGGAGCCTCTCAATGTCGAGCATCGAAGGATGATGAACGGCTCATGGGATGAAAATTGCACAATTCTTCCGACGAATGTTGGGGTGACTCTCTGCTCTGGCTCAGGGAAAAAGCATCTATCACCGTCCCTGCCTGCTGCTCTCAAGCCAAAGATCCCACGTCCCGCTAATGAGTGGATTCTTTATCGTGCTGATAACCATATTCCCATCAAGAAAGCCTATCCAGGTATCACCAATAACGAGATTTGTAAGTTACCCATTTGTTATATGCTTCACTTCAATCTTCTAATTTTTTTTCTAGCTTCGATTATCGCCGGCATGTGGGCTGCAGAAACTCCAGAGCGGCGTTTGAAGTACAAGATTCGTGCCGATCTATTGAAGGAAGCTCACAAGAAGGCTTATCCTACCTACAAGTACGCTCCCAGGAAGCCAA------------------------------------------------------------------------------------------------------------------------------------------------------------------------------------------------------------------------------------------------------------------------------------------------------------------------------------------------GTGATAACGTCCAAATCTGTCAAGGTAGTTCTAGCGATATGTGCTGGAAACGAACGGATATCTGA------------------------------------------------------------------------------------------------------------------------------------------------------------------------------------------------------------------------------------------------------------------------------------------------------------------------------------------------------------------------------------------------------------------------------------------------------------------------------------------------------------------------------------------------------------------------------------------------------------------------------------------------------------------------------------------------------------------------------------------------------------------------------------------------------------------------------------------------------------------------------------------------------------------------------------------------------------------------------------------------------------------------------------------------------------------------------------------------------------------------------------------------------------------------------------------------------------------------------------------------------------------------------------------------------------------------------------------------------------------------------------------------------------------------------------------------------------------------------------------------------------------------------------------------------------------------------------------------------------------------------------------------------------------------------------------------------------------------------------------------------------------------------------------------------------------------------------------------------------------------------------------------------------------------------------------------------------------------------------------------------------------------------------------------------------------------------------------------------------------------------------------------------------------------------------------------------------------------------------------------------------------------------------------------------------------------------------------------------------------------------------------------------------------------------------------------------------------------------------------------------------------------------------------------------------------------------------------------------------------------------------------------------------------------------------------------------------------------------------------------------------------------------------------------------------------------------------------------------------------------------------------------------------------------------------------------------------------------------------------------------------------------------------------------------------------------------------------------------------------------------------------------------------------------------------------------------------------------------------------------------------------------------------------------------------------------------------------------------------------------------------------------------------------------------------------------------------------------------------------------------------------------------------------------------------------------------------------------------------------------------------------------------------------------------------------------------------------------------------------------------------------------------------------------------------------
>Strain_1B331_2_MAT1_2_1_transcript_Inv_plus 
------------------------------------------------------------------------------------------------------------------------------------------------------------------------------------------------------------------------------------------------------------------------------------------------------------------------------------------------------------------------------------------------------------------------------------------------------------------------------------------------------------------------------------------------------------------------------------------------------------------------------------------------------------------------------------------------------------------------------------------------------------------------------------------------------------------------------------------------------------------------------------------------------------------------------------------------------------------------------------------------------------------------------------------------------------------------------------------------------------------------------------------------------------------------------------------------------------------------------------------------------------------------------------------------------------------------------------------------------------------------------------------------------------------------------------------------------------------------------------------------------------------------------------------------------------------------------------------------------------------------------------------------------------------------------------------------------------------------------------------------------------------------------------------------------------------------------------------------------------------------------------------------------------------------------------------------------------------------------------------------------------------------------------------------------------------------------------------------------------------------------------------------------------------------------------------------------------------------------------------------------------------------------------------------------------------------------------------------------------------------------------------------------------------------------------------------------------------------------------------------------------------------------------------------------------------------------------------------------------------------------------------------------------------------------------------------------------------------------------------------------------------------------------------------------------------------------------------------------------------------------------------------------------------------------------------------------------------------------------------------------------------------------------------------------------------------------------------------------------------------------------------------------------------------------------------------------------------------------------------------------------------------------------------------------------------------------------------------------------------------------------------------------------------------------------------------------------------------------------------------------------------------------------------------------------------------------------------------------------------------------------------------------------------------------------------------------------------------------------------------------------------------------------------------------------------------------------------------------------------------------------------------------------------------------------------------------------------------------------------------------------------------------------------------------------------------------------------------------------------------------------------------------------------------------------------------------------------------------------------------------------------------------------------------------------------------------------------------------------------------------------------------------------------------------------------------------------------------------------------------------------------------------------------------------------------------------------------------------------------------------------------------------------------------------------------------------------------------------------------------------------------------------------------------------------------------------------------------------------------------------------------------------------------------------------------------------------------------------------------------------------------------------------------------------------------------------------------------------------------------------------------------------------------------------------------------------------------------------------------------------------------------------------------------------------------------------------------------------------------------------------------------------------------------------------------------------------------------------------------------------------------------------------------------------------------------------------------------------------------------------------------------------------------------------------------------------------------------------------------------------------------------------------------------------------------------------------------------------------------------------------------------------------------------------------------------------------------------------------------------------------------------------------------------------------------------------------------------------------------------------------------------------------------------------------------------------------------------------------------------------------------------------------------------------------------------------------------------------------------------------------------------------------------------------------------------------------------------------------------------------------------------------------------------------------------------------------------------------------------------------------------------------------------------------------------------------------------------------------------------------------------------------------------------------------------------------------------------------------------------------------------------------------------------------------------------------------------------------------------------------------------------------------------------------------------------------------------------------------------------------------------------------------------------------------------------------------------------------------------------------------------------------------------------------------------------------------------------------------------------------------------------------------------------------------------------------------------------------------------------------------------------------------------------------------------------------------------------------------------------------------------------------------------------------------------------------------------------------------------------------------------------------------------------------------------------------------------------------------------------------------------------------------------------------------------------------------------------------------------------------------------------------------------------------------------------------------------------------------------------------------------------------------------------------------------------------------------------------------------------------------------------------------------------------------------------------------------------------------------------------------------------------------------------------------------------------------------------------------------------------------------------------------------------------------------------------------------------------------------------------------------------------------------------------------------------------------------------------------------------------------------------------------------------------------------------------------------------------------------GGTACTATTCTTG-AACTCCCCTCGCAGATGTTCCTTATCCTGCAGTCGACATCACACCTGTCGAAGCTTATGGCATTACTGGATTATCGAAGGAGATTTATGATGCGATGCGCACTTTCTTCAATGAATTGGATCTGTATAACGCACTTGACATCAACCCATGGTGTGAACTAAAAGATTCTCAATACCTTGGTATTGGCACACCTGAACGTCAAATACTGCTTCATTTTTATGA--------------------------------------------------GCAACACACTGATCGGAAAGGTGTTTTCGTCAGAGACGCCTATGTCAGCAGAATATTTCTTGCCCCATTGGATGAGTTTGAGGACAAACAGATGTTAGCCGTCGCAGGCTTCACCAATTTGTGTCTGGAGCCTCTCAATGTCGAGCATCGAAGGATGATGAACGGCTCATGGGATGAAAATTGCACAATTCTTCCGACGAATGTTGGGGTGACTCTCTGCTCTGGCTCAGGGAAAAAGCATCTATCACCGTCCCTGCCTGCTGCTCTCAAGCCAAAGATCCCACGTCCCGCTAATGAGTGGATTCTTTATCGTGCTGATAACCATATTCCCATCAAGAAAGCCTATCCAGGTATCACCAATAACGAGATTT------------------------------------------------------CTTCGATTATCGCCGGCATGTGGGCTGCAGAAACTCCAGAGCGGCGTTTGAAGTACAAGATTCGTGCCGATCTATTGAAGGAAGCTCACAAGAAGGCTTATCCTACCTACAAGTACGCTCCCAGGAAGCCAAGTGAGAAGAAGCGACGTGCATCCAAGAAGACGCTCACCAAACCAACCACCAACCAATTATCCCACAACATCAATACTACCACCTCTTCCATCAGCTTTCCTATTGCAAACAACAACTCTATTGATAATTCTGATCTAAATACATTTGGACTCAATATTCATATAAATCACTCTAATATAACAGAACAACAACTTCAATCCGAAAACTCCAGACTTACATATAATGATCAATCAATAGGTATGAACTTTACATCAACAGAATCTTGGCAAATGGTACAACAACAGGATCTCTACGACTTCTTCTCTCCTCGGCAAATAACCTTGGGAGCCACAGAAAGTGATAACGTCCAAATCTGTCAAGGTAGTTCTAGCGATATGTGCTGGAAACGAACGGATATCTGA------------------------------------------------------------------------------------------------------------------------------------------------------------------------------------------------------------------------------------------------------------------------------------------------------------------------------------------------------------------------------------------------------------------------------------------------------------------------------------------------------------------------------------------------------------------------------------------------------------------------------------------------------------------------------------------------------------------------------------------------------------------------------------------------------------------------------------------------------------------------------------------------------------------------------------------------------------------------------------------------------------------------------------------------------------------------------------------------------------------------------------------------------------------------------------------------------------------------------------------------------------------------------------------------------------------------------------------------------------------------------------------------------------------------------------------------------------------------------------------------------------------------------------------------------------------------------------------------------------------------------------------------------------------------------------------------------------------------------------------------------------------------------------------------------------------------------------------------------------------------------------------------------------------------------------------------------------------------------------------------------------------------------------------------------------------------------------------------------------------------------------------------------------------------------------------------------------------------------------------------------------------------------------------------------------------------------------------------------------------------------------------------------------------------------------------------------------------------------------------------------------------------------------------------------------------------------------------------------------------------------------------------------------------------------------------------------------------------------------------------------------------------------------------------------------------------------------------------------------------------------------------------------------------------------------------------------------------------------------------------------------------------------------------------------------------------------------------------------------------------------------------------------------------------------------------------------------------------------------------------------------------------------------------------------------------------------------------------------------------------------------------------------------------------------------------------------------------------------------------------------------------------------------------------------------------------------------------------------------------------------------------------------------------------------------------------------------------------------------------------------------------------------------------------------------------
>250_bp_motif_forward
---------------------------------------------------------------------------------------------------------------------------------------------------------------------------------------------------------------------------------------------------------------------------------------------------------------------------------------------------------------------------------------------------------------------------------------------------------------------------------------------------------------------------------------------------------------------------------------------------------------------------------------------------------------------------------------------------------------------------------------------------------------------------------------------------------------------------------------------------------------------------------------------------------------------------------------------------------------------------------------------------------------------------------------------------------------------------------------------------------------------------------------------------------------------------------------------------------------------------------------------------------------------------------------------------------------------------------------------------------------------------------------------------------------------------------------------------------------------------------------------------------------------------------------------------------------------------------------------------------------------------------------------------------------------------------------------------------------------------------------------------------------------------------------------------------------------------------------------------------------------------------------------------------------------------------------------------------------------------------------------------------------------------------------------------------------------------------------------------------------------------------------------------------------------------------------------------------------------------------------------------------------------------------------------------------------------------------------------------------------------------------------------------------------------------------------------------------------------------------------------------------------------------------------------------------------------------------------------------------------------------------------------------------------------------------------------------------------------------------------------------------------------------------------------------------------------------------------------------------------------------------------------------------------------------------------------------------------------------------------------------------------------------------------------------------------------------------------------------------------------------------------------------------------------------------------------------------------------------------------------------------------------------------------------------------------------------------------------------------------------------------------------------------------------------------------------------------------------------------------------------------------------------------------------------------------------------------------------------------------------------------------------------------------------------------------------------------------------------------------------------------------------------------------------------------------------------------------------------------------------------------------------------------------------------------------------------------------------------------------------------------------------------------------------------------------------------------------------------------------------------------------------------------------------------------------------------------------------------------------------------------------------------------------------------------------------------------------------------------------------------------------------------------------------------------------------------------------------------------------------------------------------------------------------------------------------------------------------------------------------------------------------------------------------------------------------------------------------------------------------------------------------------------------------------------------------------------------------------------------------------------------------------------------------------------------------------------------------------------------------------------------------------------------------------------------------------------------------------------------------------------------------------------------------------------------------------------------------------------------------------------------------------------------------------------------------------------------------------------------------------------------------------------------------------------------------------------------------------------------------------------------------------------------------------------------------------------------------------------------------------------------------------------------------------------------------------------------------------------------------------------------------------------------------------------------------------------------------------------------------------------------------------------------------------------------------------------------------------------------------------------------------------------------TTATGAGAGATACCAATGTCAGAAGAACTGTCTCTGAGTACCTTGCTCTTGTATGTCCTTACATTGGTATCCTTGCTGTTAATGATTATCTTACCGATCTCAATTGGATATTCGAAACAAATGAAGAAGGGATTGTTTGTCTTCGTCAAACTTCTCCATCAGATATCCGTTCGTTTCCAGCACATATCGCTAGAACTACCTTGACAGATTTGGACGTTATCACTTTCTGTGGCTCCCAAGGTTATTTGCC-------------------------------------------------------------------------------------------------------------------------------------------------------------------------------------------------------------------------------------------------------------------------------------------------------------------------------------------------------------------------------------------------------------------------------------------------------------------------------------------------------------------------------------------------------------------------------------------------------------------------------------------------------------------------------------------------------------------------------------------------------------------------------------------------------------------------------------------------------------------------------------------------------------------------------------------------------------------------------------------------------------------------------------------------------------------------------------------------------------------------------------------------------------------------------------------------------------------------------------------------------------------------------------------------------------------------------------------------------------------------------------------------------------------------------------------------------------------------------------------------------------------------------------------------------------------------------------------------------------------------------------------------------------------------------------------------------------------------------------------------------------------------------------------------------------------------------------------------------------------------------------------------------------------------------------------------------------------------------------------------------------------------------------------------------------------------------------------------------------------------------------------------------------------------------------------------------------------------------------------------------------------------------------------------------------------------------------------------------------------------------------------------------------------------------------------------------------------------------------------------------------------------------------------------------------------------------------------------------------------------------------------------------------------------------------------------------------------------------------------------------------------------------------------------------------------------------------------------------------------------------------------------------------------------------------------------------------------------------------------------------------------------------------------------------------------------------------------------------------------------------------------------------------------------------------------------------------------------------------------------------------------------------------------------------------------------------------------------------------------------------------------------------------------------------------------------------------------------------------------------------------------------------------------------------------------------------------------------------------------------------------------------------------------------------------------------------------------------------------------------------------------------------------------------------------------------------------------------------------------------------------------------------------------------------------------------------------------------------------------------------------------------------------------------------------------------------------------------------------------------------------------------------------------------------------------------------------------------------------------------------------------------------------------------------------------------------------------------------------------------------------------------------------------------------------------------------------------------------------------------------------------------------------------------------------------------------------------------------------------------------------------------------------------------------------------------------------------------------------------------------------------------------------------------------------------------------------------------------------------------------------------------------------------------------------------------------------------------------------------------------------------------------------------------------------------------------------------------------------------------------------------------------------------------------------------------------------------------------------------------------------------------------------------------------------------------------------------------------------------------------------------------------------------------------------------------------------------------------------------------------------------------------------------------------------------------------------------------------------------------------------------------------------------------------------------------------------------------------------------------------------------------------------------------------------------------------------------------------------------------------------------------------------------------------------------------------------------------------------------------------------------------------------------------------------------------------------------------------------------------------------------------------------------------------------------------------------------------------------------------------------------------------------------------------------------------------------------------------------------------------------------------------------------------------------------------------------------------------------------------------------------------------------------------------------------------------------------------------------------------------------------------------------------------------------------------------------------------------------------------------------------------------------------------------------------------------------------------------------------------------------------------------------------------------------------------------------------------------------------------------------------------------------------------------------------------------------------------------------------------------------------------------------------------------------------------------------------------------------------------------------------------------------------------------------------------------------------------------------------------------------------------------------------------------------------------------------------------------------------------------------------------------------------------------------------------------------------------------------------------------------------------------------------------------
>250_bp_motif_reversed
------------------------------------------------------------------------------------------------------------------------------------------------------------------------------------------------------------------------------------------------------------------------------------------------------------------------------------------------------------------------------------------------------------------------------------------------------------------------------------------------------------------------------------------------------------------------------------------------------------------------------------------------------------------------------------------------------------------------------------------------------------------------------------------------------------------------------------------------------------------------------------------------------------------------------------------------------------------------------------------------------------------------------------------------------------------------------------------------------------------------------------------------------------------------------------------------------------------------------------------------------------------------------------------------------------------------------------------------------------------------------------------------------------------------------------------------------------------------------------------------------------------------------------------------------------------------------------------------------------------------------------------------------------------------------------------------------------------------------------------------------------------------------------------------------------------------------------------------------------------------------------------------------------------------------------------------------------------------------------------------------------------------------------------------------------------------------------------------------------------------------------------------------------------------------------------------------------------------------------------------------------------------------------------------------------------------------------------------------------------------------------------------------------------------------------------------------------------------------------------------------------------------------------------------------------------------------------------------------------------------------------------------------------------------------------------------------------------------------------------------------------------------------------------------------------------------------------------------------------------------------------------------------------------------------------------------------------------------------------------------------------------------------------------------------------------------------------------------------------------------------------------------------------------------------------------------------------------------------------------------------------------------------------------------------------------------------------------------------------------------------------------------------------------------------------------------------------------------------------------------------------------------------------------------------------------------------------------------------------------------------------------------------------------------------------------------------------------------------------------------------------------------------------------------------------------------------------------------------------------------------------------------------------------------------------------------------------------------------------------------------------------------------------------------------------------------------------------------------------------------------------------------------------------------------------------------------------------------------------------------------------------------------------------------------------------------------------------------------------------------------------------------------------------------------------------------------------------------------------------------------------------------------------------------------------------------------------------------------------------------------------------------------------------------------------------------------------------------------------------------------------------------------------------------------------------------------------------------------------------------------------------------------------------------------------------------------------------------------------------------------------------------------------------------------------------------------------------------------------------------------------------------------------------------------------------------------------------------------------------------------------------------------------------------------------------------------------------------------------------------------------------------------------------------------------------------------------------------------------------------------------------------------------------------------------------------------------------------------------------------------------------------------------------------------------------------------------------------------------------------------------------------------------------------------------------------------------------------------------------------------------------------------------------------------------------------------------------------------------------------------------------------------------------------------------------------------------------------------------------------------------------------------------------------------------------------------------------------------------------------------------------------------------------------------------------------------------------------------------------------------------------------------------------------------------------------------------------------------------------------------------------------------------------------------------------------------------------------------------------------------------------------------------------------------------------------------------------------------------------------------------------------------------------------------------------------------------------------------------------------------------------------------------------------------------------------------------------------------------------------------------------------------------------------------------------------------------------------------------------------------------------------------------------------------------------------------------------------------------------------------------------------------------------------------------------------------------------------------------------------------------------------------------------------------------------------------------------------------------------------------------------------------------------------------------------------------------------------------------------------------------------------------------------------------------------------------------------------------------------------------------------------------------------------------------------------------------------------------------------------------------------------------------------------------------------------------------------------------------------------------------------------------------------------------------------------------------------------------------------------------------------------------------------------------------------------------------------------------------------------------------------------------------------------------------------------------------------------------------------------------------------------------------------------------------------------------------------------------------------------------------------------------------------------------------------------------------------------------------------------------------------------------------------------------------------------------------------------------------------------------------------------------------------------------------------------------------------------------------------------------------------------------------------------------------------------------------------------------------------------------------------------------------------------------------------------------------------------------------------------------------------------------------------------------------------------------------------------------------------------------------------------------------------------------------------------------------------------------------------------------------------------------------------------------------------------------------------------------------------------------------------------------------------------------------------------------------------------------------------------------------------------------------------------------------------------------------------------------------------------------------------------------------------------------------------------------------------------------------------------------------------------------------------------------------------------------------------------------------------------------------------------------------------------------------------GGCAAATAACCTTGGGAGCCACAGAAAGTGATAACGTCCAAATCTGTCAAGGTAGTTCTAGCGATATGTGCTGGAAACGAACGGATATCTGATGGAGAAGTTTGACGAAGACAAACAATCCCTTCTTCATTTGTTTCGAATATCCAATTGAGATCGGTAAGATAATCATTAACAGCAAGGATACCAATGTAAGGACATACAAGAGCAAGGTACTCAGAGACAGTTCTTCTGACATTGGTATCTCTCATAA----------------------------------------------------------------------------------------------------------------------------------------------------------------------------------------------------------------------------------------------------------------------------------------------------------------------------------------------------------------------------------------------------------------------------------------------------------------------------------------------------------------------------------------------------------------------------------------------------------------------------------------------------------------------------------------------------------------------------------------------------------------------------------------------------------------------------------------------------------------------------------------------------------------------------------------------------------------------------------------------------------------------------------------------------------------------------------------------------------------------------------------------------------------------------------------------------------------------------------------------------------------------------------------------------------------------------------------------------------------------------------------------------------------------------------------------------------------------------------------------------------------------------------------------------------------------------------------------------------------------------------------------------------------------------------------------------------------------------------------------------------------------------------------------------------------------------------------------------------------------------------------------------------------------------------------------------------------------------------------------------------------------------------------------------------------------------------------------------------------------------------------------------------------------------------------------------------------------------------------------------------------------------------------------------------------------------------------------------------------------------------------------------------------------------------------------------------------------------------------------------------------------------------------------------------------------------------------------------------------------------------------------------------------------------------------------------------------------------------------------------------------------------------------------------------------------------------------------------------------------------------------------------------------------------------------------------------------------------------------------------------------------------------------------------------------------------------------------------------------------------------------------------------------------------------------------------------------------------------------------------------------------------------------------------------------------------------------------------------------------------------------------------------------------------------------------------------------------------------------------------------------------------------------------------------------------------------------------------------------------------------------------------
>Strain_44Ba1_inversion
-------------------------------------------------------------------------------------------------------------------------------------------------------------------------------------------------------------------------------------------------------------------------------------------------------------------------------------------------------------------------------------------------------------------------------------------------------------------------------------------------------------------------------------------------------------------------------------------------------------------------------------------------------------------------------------------------------------------------------------------------------------------------------------------------------------------------------------------------------------------------------------------------------------------------------------------------------------------------------------------------------------------------------------------------------------------------------------------------------------------------------------------------------------------------------------------------------------------------------------------------------------------------------------------------------------------------------------------------------------------------------------------------------------------------------------------------------------------------------------------------------------------------------------------------------------------------------------------------------------------------------------------------------------------------------------------------------------------------------------------------------------------------------------------------------------------------------------------------------------------------------------------------------------------------------------------------------------------------------------------------------------------------------------------------------------------------------------------------------------------------------------------------------------------------------------------------------------------------------------------------------------------------------------------------------------------------------------------------------------------------------------------------------------------------------------------------------------------------------------------------------------------------------------------------------------------------------------------------------------------------------------------------------------------------------------------------------------------------------------------------------------------------------------------------------------------------------------------------------------------------------------------------------------------------------------------------------------------------------------------------------------------------------------------------------------------------------------------------------------------------------------------------------------------------------------------------------------------------------------------------------------------------------------------------------------------------------------------------------------------------------------------------------------------------------------------------------------------------------------------------------------------------------------------------------------------------------------------------------------------------------------------------------------------------------------------------------------------------------------------------------------------------------------------------------------------------------------------------------------------------------------------------------------------------------------------------------------------------------------------------------------------------------------------------------------------------------------------------------------------------------------------------------------------------------------------------------------------------------------------------------------------------------------------------------------------------------------------------------------------------------------------------------------------------------------------------------------------------------------------------------------------------------------------------------------------------------------------------------------------------------------------------------------------------------------------------------------------------------------------------------------------------------------------------------------------------------------------------------------------------------------------------------------------------------------------------------------------------------------------------------------------------------------------------------------------------------------------------------------------------------------------------------------------------------------------------------------------------------------------------------------------------------------------------------------------------------------------------------------------------------------------------------------------------------------------------------------------------------------------------------------------------------------------------------------------------------------------------------------------------------------------------------------------------------------------------------------------------------------------------------------------------------------------------------------------------------------------------------------------------------------------------------------------------------------------------------------------------------------------------------------------------------------------------------------------------------------------------------------------------------------------------------------------------------------------------------------------------------------------------------------------------------------------------AGCCGCAACTGCTGCTGGCATCGTTCAGGGCTGGAACCGTATGCATCCAAATGCTAATATGGCTATCCAAGGTACCCTCCCTGTTACACAACACATTGCTTCCACTCAGAATGCATATGGTGCCTGGGAGATGCCTAAAGGTGTCATTGTTGCTCCACCTCCCAAGCCAGCTTTCGACCACCCTCTTACTTACACTCTATCTACACCACTGCCCACTGGCACACTGCCACCACCACCTCCTTGGTCCACTGGTATGATGGCTGGCTACTGGAGTCAGGACAATGGGTCTATTGACCTAAATGGCCTTGAAAACCAATTCGATCAATTCAACCCCACCTCTCTTGGTGATGCAAACAGCCTCTATATTCCTGGCGATATCTCTCCACCATCAGGTAAGTCAACCTGTTCACCCATTTGATTGTACCATACTAATTGTTTTAGACTTGACCGATTCATAGTCC-ACTATATTCCCGAATCTTTCGTGACACCGAGGCATTGTCCTGTTCCCACAATAAACACTCCCCAGTATGGATTTAGAGCAAAAACTAGGAGTTGGATGGATGTATATACTCATTGACGCAACATGTTTTTAGATGGAAAACCTGGGACATTTATCCACCAATTCCCAAGATATTGATGATAATGGTTAGTACACCAATTACGCATCAGGCTTCCTCGTTTTTATTTTCAGTACACAGATCTCATTACATTTTGATCATAATTTGGATGGATAGATACTTAAAAATGACCTGTTAAGCATCAAGCTTGCCGGTCTTGTATATTTCAAAAGGTTATGGCGCATAAAAATTTCATATTCCTCATTCAAAGACTTGCTAGAATCACTAAAAATATCTCATGATGGAATAAAAATATTATTACTATGCTTCAACATTTTTTCTCTTCTTTCATGATCCATGCTCAATGAAATGTGTAATAAGTATGGATCGTAGATGATGTATGAGTACTATCCACCTGCACTTTCAACTCGTTTTATTCTCCTCATACACCTTCTCTTTCGTATACTCGTCGGTGTTATAATCTTCTCTTTCCAAGAGTCATAATTCAAAGGGAGGAGATGGGACATAGTTCTCGCGAAAGTACGATCGAATTGTAGATTCCAAATCAGATCAGAGACTGCATTGAATTAGCTTAATCTGACATTCACATATATAGAGGAGCTCACTCTCGTTGCGTATCTCTTCACTCCTTTTTAAATATGCCTCTATATGTGCCTCCCCAGATTCATCCCCATTGTCGAAATCGAACTCGTTCTCAAATATCTCGTCTGCAAATACATTGCCCTCTGCTTGAGTAATTGTTCGGCGACGGTCAACCATGCTCTTCACCACATCTCTTATAGCCAAAGTTTCGCATTCACCGAGTTTCACCAGCCCCAAATCGGCTGCTTGTTTTGTGATTTCGCTGGAACTTTTTATCAATAATGTTTAGAGACAAATAATTTTCTACTCACTTCTGTAGATAAATTCGCAACGCAATTCTTTGTCCTGCAGCTAATTGCCTGATCAATGGTGCTGACCCTTGTTTGTCGAAACGCAAGTTAAGAAGCCCCGTTTCGAGTTTCATAAAGCTATTCGCAAGGTTATTCGTGTGTCGGACGACATTTGATAGCTCCCTCTGTGACTGACGT-----------TGCTCTGTGGTCACTTTGGGTTTCCGAAGTTGCCTTTCATCTCCTCCTATCCATTGGAGAGAGTCGTGTATCACCGTGTAATTAACGTCATATGCTATAGGAGCAATTCCTAAAAATGGTTGTGGAGTTGTCGTCTTGGAACCCGGCCGCTTGAAATCTCGGGAAAAGTCATTCATGTGATTGAGAACATACATTGCGTTGATCTGAGACCGTCCTGTCGATGTCTCGGCACCTGCATTGGCTCTTGCTTGTGGTTGCATTCCTGCGCCTTGCAATTACGATAATGTGTATGAATGTGCGTAAGTGTATATGAGATGTATATGAGATATTCATATATATTAATGGAAGACTTGCAGCTTCATTTGATGGAGTCTACATAGTTGTACTATTATGAGCAGCTAACATGGTGCTTTGATCATTTCTGTGTTCTAGCTGTTCATATTAACAGACCAAGTTCTTCATCTTTATTCTTACCTTTATTTGCATTCACCTTTCAACAAAGAATACTCCAGATTCTGATTTGAATTTCGCTTAGTGGTTTCTCAAGCGGTATGATCCCACCAATAATGTTTTATTCAAAATTTTTTCCTCAATGAAAAAATATCCTTCCTTCATATCCCGACAAACACAATTTTCTGTCCTGTACAGCTGCTCAATCTTCCTTGGTAATCATAATAAGCTGGAGTACTTGTTTCTTTATTTTTGAAACATTCATTCCATTGAGACTTTTCTAAAACATTGTCGCATTCACACTTAGAGGATGTCTCTGTCCACCCTCAGACTTGGGAAATGGGTACCGCATCGCGGTACTATTCTTGAAACTCCCCTCGCAGATGTTCCTTATCCTGCAGTCGACATCACACCTGTCGAAGCTTATGGCATTACTGGATTATCGAAGGAGATTTATGATGCGATGCGCACTTTCTTCAATGAATTGGATCTGTATAACGCACTTGACATCAACCCATGGTGTGAACTAAAAGATTCTCAATACCTTGGTATTGGCACACCTGAACGTCAAATACTGCTTCATTTTTATGAGTATGTAACATCTGCTCTATATTACGGTCTCGTCTAACATGCAATTACAGGCAACACACTGATCGGAAAGGTGTTTTCGTCAGAGACGCCTATGTCAGCAGAATATTTCTTGCCCCATTGGATGAGTTTGAGGACAAACAGATGTTAGCCGTCGCAGGCTTCACCAATTTGTGTCTGGAGCCTCTCAATGTCGAGCATCGAAGGATGATGAACGGCTCATGGGATGAAAATTGCACAATTCTTCCGACGAATGTTGGGGTGACTCTCTGCTCTGGCTCAGGGAAAAAGCATCTATCACCGTCCCTGCCTGCTGCTCTCAAGCCAAAGATCCCACGTCCCGCTAATGAGTGGATTCTTTATCGTGCTGATAACCATATTCCCATCAAGAAAGCCTATCCAGGTATCACCAATAACGAGATTTGTAAGTTACCCATTTGTTATATGCTTCACTTCAATCTTCTAATTTTTTTTCTAGCTTCGATTATCGCCGGCATGTGGGCTGCAGAAACTCCAGAGCGGCGTTTGAAGTACAAGATTCGTGCCGATCTATTGAAGGAAGCTCACAAGAAGGCTTATCCTACCTACAAGTACGCTCCCAGGAAGCCAAGTGAGAAGAAGCGACGTGCATCCAAGAAGACGCTCACCAAACCAACCACCAACCAATTATCCCACAACATCAATACTACCACCTCTTCCATCAGCTTTCCTATTGCAAACAACAACTCTATTGATAATTCTGATCTAAATACATTTGGACTCAATATTCATATAAATCACTCTAATATAACAGAACAACAACTTCAATCCGAAAACTCCAGACTTACATATAATGATCAATCAATAGGTATGAACTTTACATCAACAGAATCTTGGCAAATGGTACAACAACAGGATCTCTACGACTTCTTCTCTCCTC--------------------------------------------------------------------------------------------------------------------------------------------------------------------------------------------------------------------------------------------------------------------------------------------------------------------------------------------------------------------------------------------------------------------------------------------------------------------------------------------------------------------------------------------------------------------------------------------------------------------------------------------------------------------------------------------------------------------------------------------------------------------------------------------------------------------------------------------------------------------------------------------------------------------------------------------------------------------------------------------------------------------------------------------------------------------------------------------------------------------------------------------------------------------------------------------------------------------------------------------------------------------------------------------------------------------------------------------------------------------------------------------------------------------------------------------------------------------------------------------------------------------------------------------------------------------------------------------------------------------------------------------------------------------------------------------------------------------------------------------------------------------------------------------------------------------------------------------------------------------------------------------------------------------------------------------------------------------------------------------------------------------------------------------------------------------------------------------------------------------------------------------------------------------------------------------------------------------------------------------------------------------------------------------------------------------------------------------------------------------------------------------------------------------------------------------------------------------------------------------------------------------------------------------------------------------------------------------------------------------------------------------------------------------------------------------------------------------------------------------------------------------------------------------------------------------------------------------------------------------------------------------------------------------------------------------------------------------------------------------------------------------------------------------------------------------------------------------------------------------------------------------------------------------------------------------------------------------------------------------------------------------------------------------------------------------------------------------------------------------------------------------------------------------------------------------------------------------------------------------------------------------------------------------------------------------------------------------------------------------------------------------------------------------------------------------------------------------------------------------------------------------------------------------------------------------------------------------------------------------------------------------------------------
>Strain_44Ba12_inversion_reversed_complemented
-------------------------------------------------------------------------------------------------------------------------------------------------------------------------------------------------------------------------------------------------------------------------------------------------------------------------------------------------------------------------------------------------------------------------------------------------------------------------------------------------------------------------------------------------------------------------------------------------------------------------------------------------------------------------------------------------------------------------------------------------------------------------------------------------------------------------------------------------------------------------------------------------------------------------------------------------------------------------------------------------------------------------------------------------------------------------------------------------------------------------------------------------------------------------------------------------------------------------------------------------------------------------------------------------------------------------------------------------------------------------------------------------------------------------------------------------------------------------------------------------------------------------------------------------------------------------------------------------------------------------------------------------------------------------------------------------------------------------------------------------------------------------------------------------------------------------------------------------------------------------------------------------------------------------------------------------------------------------------------------------------------------------------------------------------------------------------------------------------------------------------------------------------------------------------------------------------------------------------------------------------------------------------------------------------------------------------------------------------------------------------------------------------------------------------------------------------------------------------------------------------------------------------------------------------------------------------------------------------------------------------------------------------------------------------------------------------------------------------------------------------------------------------------------------------------------------------------------------------------------------------------------------------------------------------------------------------------------------------------------------------------------------------------------------------------------------------------------------------------------------------------------------------------------------------------------------------------------------------------------------------------------------------------------------------------------------------------------------------------------------------------------------------------------------------------------------------------------------------------------------------------------------------------------------------------------------------------------------------------------------------------------------------------------------------------------------------------------------------------------------------------------------------------------------------------------------------------------------------------------------------------------------------------------------------------------------------------------------------------------------------------------------------------------------------------------------------------------------------------------------------------------------------------------------------------------------------------------------------------------------------------------------------------------------------------------------------------------------------------------------------------------------------------------------------------------------------------------------------------------------------------------------------------------------------------------------------------------------------------------------------------------------------------------------------------------------------------------------------------------------------------------------------------------------------------------------------------------------------------------------------------------------------------------------------------------------------------------------------------------------------------------------------------------------------------------------------------------------------------------------------------------------------------------------------------------------------------------------------------------------------------------------------------------------------------------------------------------------------------------------------------------------------------------------------------------------------------------------------------------------------------------------------------------------------------------------------------------------------------------------------------------------------------------------------------------------------------------------------------------------------------------------------------------------------------------------------------------------------------------------------------------------------------------------------------------------------------------------------------------------------------------------------------------------------------------------------------------------------------------------------------------------------------------------------------------------------------------------------------------------------------------------------------------------AGCCGCAACTGCTGCTGGCATCGTTCAGGGCTGGAACCGTATGCATCCAAATGCTAATATGGCTATCCAAGGTACCCTCCCTGTTACACAACACATTGCTTCCACTCAGAATGCATATGGTGCCTGGGAGATGCCTAAAGGTGTCATTGTTGCTCCACCTCCCAAGCCAGCTTTCGACCACCCTCTTACTTACACTCTATCTACACCACTGCCCACTGGCACACTGCCACCACCACCTCCTTGGTCCACTGGTATGATGGCTGGCTACTGGAGTCAGGACAATGGGTCTATTGACCTAAATGGCCTTGAAAACCAATTCGATCAATTCAACCCCACCTCTCTTGGTGATGCAAACAGCCTCTATGTTCCTGGCGATATCTCTCCACCATCAGGTAAGTCAACCTGTTCACCCATTTGATTGTACCATACTAATTGTTTTAGACTTGACCGATTCATAGTCCCACTATATTCCCGAATCTTTCGTGACACCGAGGCATTGTCCTGTTCCCACAATAAACACTCCCCAGTATGGATTTAGAGCAAAAACTAGGAGTTGGATGGATGTATATACTCATTGACGCAACATGTTTTTAGATGGAAAACCTGGGACATTTATCCACCAATTCCCAAGATATTGATGATAATGGTTAGTACACCAATTACGCATCAGGCTTCCTCGTTTTTATTTTCAGTACACAGTTCTCATTACATTTTGATCATAATTTGGATGGATAGATACTTAAAAATGACCTGTTAAGCATCAAGCTTGCCGGTCTTGTATATTTCAAAAGGTTATGGCGCATAAAAATTTCATATTCCTCATTCAAAGACTTGCTAGAATCACTAAAAATATCTCATGATGGAATAAAAATATTATTACTATGCTTCAACATTTTTTCTCTTCTTTCATGATCCATGCTCAATGAAATGTGTAATAAGTATGGATCGTAGATGATGTATGAGTACTATCCACCTGCACTTTCAACTCGTTTTATTCTCCTCATACACCTTCTCTTTCGTATACTTGTCGGTGTTATAATCTTCTCTTTCCAAGAGTCATAATTCAAAGGGAGGAGATGGGACATAGTTCTCGCGAAAGTACGATCGAATTGTAGATTCCAAATCAGATCAGAGACTGCATTGAATTAGCTTAATCTGACATTCACATATATAGAGGAGCTCACTCTCGTTGCGTATCTCTTCACTCCTTTTTAAATATGCCTCTATATGTGCCTCCCCAGATTCATCCCCATTGTCGAAATCGAACTCGTTCTCAAATATCTCGTCTGCAAATACATTGCCCTCTGCTTGAGTAATTGTTCGGCGACGGTCAACCATGCTCTTCACCACATCTCTTATAGCCAAAGTTTCGCATTCACCGAGTTTCACCAGCCCCAAATCGGCTGCTTGTTTTGTGATTTCGCTGGAACTTTTTATCAATAATGTTTAGAGACAAATAATTTTCTACTCACTTCTGTAGATAAATTCGCAACGCAATTCTTTGTCCTGCAGCTAATTGCCTGATCAATGGTGCTGACCCTTGTTTGTCGAAACGCAAGTTAAGAAGCCCCGTTTCGAGTTTCATAAAGCTATTCGCAAGGTTATTCGTGTGTCGGACGACATTTGATAGCTCCCTCTGTGACTGACGT-----------TGCTCTGTGGTCACTTTGGGTTTCCGAAGTTGCCTTTCATCTCCTCCTATCCATTGGAGAGAGTCGTGTATCACCGTGTAATTAACGTCATATGCTATAGGAGCAATTCCTAAAAATGGTTGTGGAGTTGTCGTCTTGGAACCCGGCCGCTTGAAATCTCGGGAAAAGTCATTCATGTGATTGAGAACATACATTGCGTTGATCTGAGACCGTCCTGTCGATGTCTCGGCACCTGCATTGGCTCTTGCTTGTGGTTGCATTCCTGCGCCTTGCAATTACGATAATGTGTATGAATGTGCGTAAGTGTATA-----------TGAGATATTCATATATATTAATGGAAGACTTGCAGCTTCATTTGATGGAGTCTACATAGTTGTACTATTATGAGCAGCTAACATGGTGCTTTGATCATTTCTGTGTTCTAGCTGTTCATATTAACAGACCAAGTTCTTCATCTTTATTCTTACCTTTATTTGCATTCACCTTTCAACAAAGAATACTCCAGATTCTGATTTGAATTTCGCTTAGTGGTTTCTCAAGCGGTATGATCCCACCAATAATGTTTTAATCAAAATTTTTTCCTCAATGAAAAAATTTCCTTCCTTCATATCCCGACAAACACAATTTTCTGTCCTGTACAGCTGCTCAATCTTCCTTGGTAATCATAATAAGCTGGAGTACTTGTTTCTTTATTTTTGAAACATTCATTCCATTGAGACTTTTCTAAAACATTGTCGCATTCACACTTAGAGGATGTCTCTGTCCACCCTCAGACTTGGGAAATGGGTACCGCATCGCGGTACTATTCTTGAAACTCCCCTCGCAGATGTTCCTTATCCTGCAGTCGACATCACACCTGTCGAAGCTTATGGCATTACTGGATTATCGAAGGAGATTTATGATGCGATGCGCACTTTCTTCAATGAATTGGATCTGTATAACGCACTTGACATCAACCCATGGTGTGAACTAAAAGATTCTCAATACCTTGGTATTGGCACACCTGAACGTCAAATACTGCTTCATTTTTATGAGTATGTAACATCTGCTCTATATTACGGTCTCGTCTAACATGCAATTACAGGCAACACACTGATCGGAAAGGTGTTTTCGTCAGAGACGCCTATGTCAGCAGAATATTTCTTGCCCCATTGGATGAGTTTGAGGACAAACAGATGTTAGCCGTCGCAGGCTTCACCAATTTGTGTCTGGAGCCTCTCAATGTCGAGCATCGAAGGATGATGAACGGCTCATGGGATGAAAATTGCACAATTCTTCCGACGAATGTTGGGGTGACTCTCTGCTCTGGCTCAGGGAAAAAGCATCTATCACCGTCCCTGCCTGCTGCTCTCAAGCCAAAGATCCCACGTCCCGCTAATGAGTGGATTCTTTATCGTGCTGATAACCATATTCCCATCAAGAAAGCCTATCCAGGTATCACCAATAACGAGATTTGTAAGTTACCCATTTGTTATATGCTTCACTTCAATCTTCTAATTTTTTTTCTAGCTTCGATTATCGCCGGCATGTGGGCTGCAGAAACTCCAGAGCGGCGTTTGAAGTACAAGATTCGTGCCGATCTATTGAAGGAAGCTCACAAGAAGGCTTATCCTACCTACAAGTACGCTCCCAGGAAGCCAAGTGAGAAGAAGCGACGTGCATCCAAGAAGACGCTCACCAAACCAACCACCAACCAATTATCCCACAACATCAATACTACCACCTCTTCCATCAGCTTTCCTATTGCAAACAACAACTCTATTGATAATTCTGATCTAAATACATTTGGACTCAATATTCATATAAATCACTCTAATATAACAGAACAACAACTTCAATCCGAAAACTCCAGACTTACATATAATGATCAATCAATAGGTATGAACTTTACATCAACAGAATCTTGGCAAATGGTACAACAACAGGATCTCTACGACTTCTTCTCTCCTC--------------------------------------------------------------------------------------------------------------------------------------------------------------------------------------------------------------------------------------------------------------------------------------------------------------------------------------------------------------------------------------------------------------------------------------------------------------------------------------------------------------------------------------------------------------------------------------------------------------------------------------------------------------------------------------------------------------------------------------------------------------------------------------------------------------------------------------------------------------------------------------------------------------------------------------------------------------------------------------------------------------------------------------------------------------------------------------------------------------------------------------------------------------------------------------------------------------------------------------------------------------------------------------------------------------------------------------------------------------------------------------------------------------------------------------------------------------------------------------------------------------------------------------------------------------------------------------------------------------------------------------------------------------------------------------------------------------------------------------------------------------------------------------------------------------------------------------------------------------------------------------------------------------------------------------------------------------------------------------------------------------------------------------------------------------------------------------------------------------------------------------------------------------------------------------------------------------------------------------------------------------------------------------------------------------------------------------------------------------------------------------------------------------------------------------------------------------------------------------------------------------------------------------------------------------------------------------------------------------------------------------------------------------------------------------------------------------------------------------------------------------------------------------------------------------------------------------------------------------------------------------------------------------------------------------------------------------------------------------------------------------------------------------------------------------------------------------------------------------------------------------------------------------------------------------------------------------------------------------------------------------------------------------------------------------------------------------------------------------------------------------------------------------------------------------------------------------------------------------------------------------------------------------------------------------------------------------------------------------------------------------------------------------------------------------------------------------------------------------------------------------------------------------------------------------------------------------------------------------------------------------------------------------
>Strain_44Ba12_JQ815884
----------------------------TGCTGAGTTACACTCGACTACGTCAGAATTCCAAAACGGGTTGGAGGAGTTGGCACAAAGAGATGCAACACCCAGCTCATATCAGAGTGCCAAATCACTTGGAGTATCCTCTACTAAAACGGATTTTACATTGGAGCCATCCATATCATCATCGTCGTCTGTTCCAGTCAAGCGGTCCTCTGATGCATCGCCGCCAATATCACAACCATCCAAACGCAGTAAGGCAGAAGGCAAAACAAACAAAGCATCTCCTAGCGGAAAATTGACTAAAGGACAACCGGGAAAAGGACAAAGTAGTTTAATGGGGTTCTTTAAGCCTAAGACGCCGCCAGCAGCACAAACACTTCCGCCATCGACAAGTAACCCTGCCACAGCAACACCTGCAGCTTTAACATCATCGGCAGTTCGCGGATGCTCTGTTAGTTCTAGCACGGAGAATAATTCATTGAAGACCGCGGAAAGCGCAAATAGCGACGAAGAAATTAGAAACTCATTTATGTTACAACAAGATAAAGAAGTACACGATCCCATAGTAGCGAAGGAATCATGGTCAAAGCTGTTAACGAGACGCATTCCCCCCAGATGTGAGCATAATGAGCCATGTATAAGCCATATAACGAAGAAGCAAGGCATGAACCGTGGCAGGTCCTTCTACATGTGTCCTCGACCTCTGGGACCATCAGGTCAGCAAGAGAAGAATACAGAATGGCGCTGTGGTACATTTATTTGGAGTAGTGAGTGGAATGGGAAGGAAAGCTGAGGCTGGAAATAACGCAAAAGGTAAAAATTAGCACCTGGGATGGGAGTAAGAAGTGTATACCCTATCTATCGTGTCGAGGGCATCAATTGACATATTTTCAAACACACACACACATCCACATACGATCACATCAATACCGGCATTTCGTTGCCCACATAATCGCAACTGGGAAGTAGGAAGCAGGAATCGCATACTCTATCCTACTTGTAGCAGCAATCAAAACCCATTCATGCCACATACACTCACCAACATCCCGTGACCAACTCTACCACATCACCTTTGCAATAGTAATTTTAATCTCCCAGCCCCCTCTCAATCTCGCCTTTTCGACTTTTTGACAAGCCGAGCCCGCATCGCCGCCGCTTAAGAGGAAAAATTTGCTTCCCAATATTCACCACGAACAAGATTCACCTTAGTGGGCACAGCGACCCAGCCGCCTGGTTTTTAGATTGTGGCTAAAGCAAGAAAATTATTACGCTAGATTCCAAGATTTGAGTTTTGGGAATGAACTAAGTGAATGAATATGGCTGCGATGAAGCTGAAGAGGAAGATGCTGCGTTTTGGGGGGTGATGATTCCTATCAGCGAAGGCACTTAAAAAACAAAAAAAACAAAAATATGTGTCGCAGTCACAATGGTTACAATGTAAGCAGTAATTAGAGAGTATCATGAAGTGTAAAAGTTCTATTCTTTTGTAATATAAAATATGTGAAGCATATATGTCAAATCTAAGTACTGCTTCAGTTGCATCCATCTACTAAATATATATTCACAATCCATCCATTCCATCTTATGAGCACAATTTCAAATGAACAAGCTCATGAGTATATTCATAAACTTAGATAATCTATATGAACATAGAAAGAAACAAGTAAATGCAAGGAATAAATATATGTAGGTGATAAACGCCGCAATAATGAACACCAAAGTCCCAATTCCAATTTCTTTACATAAGTCGTAAATCGTGAAACACAGGTCATGTTGTGAAAAGCTGATGAATTTGTGAATAAGAGAGGAGGAAAATACTTGGTAATATATCCGAGGAGAGAAGAAGTTATAGAGATCCTGTTGTTGGATTATTTGCTAAGATTTTATTGATGTAAAGCTTATATCTAAGTCTAATACCCAACTTTTCGGCCACCCTTTTTGTTATTAGGTCTGCCGTCTAGATCATATAAAGGTGCTCTAAACTTATAAGATAATTTATAATTAAATATTAAACAAGAATTTAAATAACAATCATAATAATATATAATTTGTAATTTATAATAGATTATAGTAAATGATTGATCTTGAGCTTGAAGCTCTTAGAAAGGAAATCCTTCCTGATCATTATATACTGTGATCATGAATATGTAACGATACT---------------------------------------------------------------------------------------------------------------------------------------------------------TGTACTGGAGGCAGCGGCTGCCTGAGGTTTCGTCTGGTTGGTAGTTGTAGGTTAAGGCTTTATCACTGGTATTCACTTGGAAGTGAAGTCGTTACTAGATCAAGTAGAATGTAGGTAAACTAATTGATACCTAAGTTGAGCATGAAGCTCCTAAACTATGAAACTACTCTGACTATATAATGATCGATAAAGGGAGTCCCCAGGAGCTTTGAGGGCTCTTAGGGCTCCTTATCACGTGATTCATTTTCATCCCATGACACTAATCCTAATGGTGAATCGTGACAGAATGATCACTCAGGGTCGTTTGAGGTCACGTGCTTTATCATGTGATGGTGGTTGTATAGCCCGGCGTAACACTTTTATATTAAAAATTTAGAAATATTAAATTTTAATATAAAAATGTAATCATATTATATCGGACTTTATAAAACACTGTATCATCTGATCAGACGTCATATGACGGACCCTGAGGATCTAGAGGACCTAGGAATGTGTATCTGTTACGTCCAAAACGATTAGTATGTCACATGACCATAAAACATGTGAT--------------------------GGAACAACCAGGAACGACGATTCCTAGTTAACCATAAGCACGAAGGACTATATAATCAAGATGAATTTCTTTTGTATAGAGCTTCGTACTCAAGATCAATCATTTAGTATACTCTACTATTAGTTACGAATTGCATATCATTATTGTCATTACTTAAGTCCTTGCTTGACGCCTAGTTATAAACCACCTCGAGAGCCTAGAGCACTTCCACATGATCTAGACGGCAAACCTCGTAATAGTATCCTAGGTCCTTTAGAACCTCAGGGATCCAACTAACATGAAGGTCTATATAATTAGGATGGATTTCTTTACTGTAGAGCTTTATACTCAAAATCAATCACTTAGTATTCTCTAGTATTAATTACAAATTGTATATTATTATTATTATTATTTAAATATTTATTTAATATTTAATTGTAAATTAATTCGAAAAGCTTAGAACACTTTCATATAATCTAGACAGCAGATCTCGTAACAAAAAGAGTGGTCGAAAAGTTGAGTACTAGACTTATTGATTTATTATATATAAATCTAGAGTTTTCGGATTTAAATTTTTATTTTGTTTTATTGGAATAATTTATATGAATATCGTGTTTAAATATATCAATATCATCAGCAAAATAGTTGTTTGAAATAAAATCGTTGATGGGAATGATAATGGTATTGATATTGTAGGATAATTGGTTAGTATGCCAATCGCCCGACTATGTTGAATATACTCCAGCCACACAGCTATGAGTAATATATGGGTGGTGATTTCATATAAATTGTGGTTGGCAAATCATAACATCAACATACTAACTACAACCCGACATGAAAGTCAATACTGCCATACAAATGCGACGTGAAGCTTTCTTGAGGAGGAAGTATTTATGGGGCATCAAATTACATTCTGCTCGTTATATTCGCCCCTGCGCCCTTAGGACTTGGAAACGTGATGAGGTCAATACATTGGATCCATCGACTTTTCCTGACGCGACACCTGTGGAGCTAGCGGCAGCATTAGAAAGAGATGAGTTACTTACGGGTGTGGAAGTGGGATATAACCCAATATCATTAACCTCGGATCGTTTCGATCCGGGTGTTGAAGCAAGTAAGTCAATACCGTCATCAAAGCGTATATTCTTTTCTAATATTGACAGCCGCGGATACTCCTGGAAAGCCATGCGAGCCTGCATTTCTAGATGCCCTCGTCACGGACTGTTGCGTTTTGATTTGGGAATTTCGTAGCCTTTACAGATACACAGACTTCAATTCGATGGACGACCCATTACCCACGAAGTATGCGGACATTTTCTATGATCTCAACACCGTATTTACACAATGCCGGAGGCTTAAAAAATCGCCTGAACTCTTCTCAACGCTAGTACAAGAGCGTCAATTCATGGAAAAGATGAGTCGTATAGCGGAAATTGTGGACCATCTGCGAGATGTTATAGTCTTGAAAAATGATAGTAAGCTCGCCAGGAACGAAATGCGAAAGAAGGAGAGAGAACTTGCCAAATGTCTACCATTCTTTTATCCCGGACGGGCAGATGGAAGACATCCCTGGACTAGATGGCTGGAAAATTCTTCACCTGTGATGCCTCCAGGTTGGCTTGGGATTCAGCAGAAAATACCACATATTGGCGACAATATAATTCGAAGAATCACAACTATGTATGAACTGTATGAGAGACAGTTTAGAATTGTGAGTATATTAACCATGTTCTATACACATAAAGGAAACTGATAGACTAATGTATTTTTCACAGGAGGGACTTATTGATCGCAAAGTGAATGTAAGTTTGATAATGAGAACCTGCTTCATGTCCGAAGAATAAACTAAAACGTCATCTAGGATACCTTGGAAGATTTTCCTGCCCCAGGAGAAGCATTTGAGCATATGGCCTACTCGAAATTCTCAACAATGGCAGTAAATTACGTGCAGTATAGAAGTGGAGATAGGTCGGAGTCCGACCAAAATGGGATCTTGAGGATTGAGAAGTTAGCAGAAGCTGTTCAGCGGAGTTTCAGACGGCAGGAGAATCCAGTAATTGCAAAGAATGCAAATATCCCGTATCATCGATTTATGATGGGCTATAAGGTAGAAACACTAAATGGCGATGTCCAATAGACCGTTTAAGGGAAATCCAGATGTTCTCAATCTTCTCCCCAAAAAAGCTTTCACTTTTGCATGTCTTACATTACTTTACCATGTGATACATCATCAGCTTTCGCTATATGAAAGCTGATGAGAGATTCTTTGTTGCTTCATTTATTCACTAAAATGGCAAGCTTTGTTTCTTCTTGAAACAAATTTGTTAGCCGACTCCAGCCACACAAAAGTCAATTTAGAGGCCGCTGCTGCAATTTCTCAGAAACCCTTCAACAAGTTTACAACAACAATTCTTCAGCGACGTCCCGGACAAACTTTCCACAGCTTCTTCAATAATTCTCTTCCTAAATACTATTTTCCCTCAATTGAGAATCATCATAAATTTATTATGACGACGCCCTTCAAGACTACGATGAAGCACACCATGAAGCGGCAGCAAAGAAAATTAACAACTACTCAGTATCGTGTGTCAAAACCAGCAACTAAATGCAGAAGAGCCAATGACAGCATACAGCCACTTACCTACCATACAGCTCCATTCATCGGTGAAATTGAGGGTGGTATACAACATGTTGCAATGAATACGAGACAAATCGGGTGGGTTGAGGCTCCTCGGCGCTCTGTCAATTCATATATATTGTTCCGTAGTAAGTTTTCTGATTGTCAACTATTTGCAGAAGACCAACATCTACCTAGCCTTCTATATGATTTTGAATGTGCTTGGAAATATTCCGCAAAAGTACAAGTCTGCTATCCTCAGTGTCTTATGGGGACGTGATCCTTTTCATGCTAAATGGTCTATCCTTGCTCGCGCATATACCCTTATGAGAGATACCAATGTCAGAAGAACTGTCTCTGAGTACCTTGCTCTTGTATGTCCTTACATTGGTATCCTTGCTGTTAATGATTATCTTACCGATCTCAATTGGATATTCGAAACAAATGAAGAAGGGATTGTTTGTCTTCGTCAAACTTCTCCATCAGATATCCGTTCGTTTCCAGCACATATCGCTAGAACTACCTTGACAGATTTGGACGTTATCACTTTCTGTGGCTCCCAAGGTTATTTGCCGAGGAGAGAAGAAGTCGTAGAGATCCTGTTGTTGTACCATTTGCCAAGATTCTGTTGATGTAAAGTTCATACCTATTGATTGATCATTATATGTAAGTCTGGAGTTTTCGGATTGAAGTTGTTGTTCTGTTATATTAGAGTGATTTATATGAATATTGAGTCCAAATGTATTTAGATCAGAATTATCAATAGAGTTGTTGTTTGCAATAGGAAAGCTGATGGAAGAGGTGGTAGTATTGATGTTGTGGGATAATTGGTTGGTGGTTGGTTTGGTGAGCGTCTTCTTGGATGCACGTCGCTTCTTCTCACTTGGCTTCCTGGGAGCGTACTTGTAGGTAGGATAAGCCTTCTTGTGAGCTTCCTTCAATAGATCGGCACGAATCTTGTACTTCAAACGCCGCTCTGGAGTTTCTGCAGCCCACATGCCGGCGATAATCGAAGCTAGAAAAAAAATTAGAAGA-TTGAAGTGAAGCATATAACAAATGGGTAACTTACAAATCTCGTTATTGGTGATACCTGGATAGGCTTTCTTGATGGGAATATGGTTATCAGCACGATAAAGAATCCACTCATTAGCGGGACGTGGGATCTTTGGCTTGAGAGCAGCAGGCAGGGACGGTGATAGATGCTTTTTCCCTGAGCCAGAGCAGAGAGTCACCCCAACATTCGTCGGAAGAATTGTGCAATTTTCATCCCATGAGCCGTTCATCATCCTTCGATGCTCGACATTGAGAGGCTCCAGACACAAATTGGTGAAGCCTGCGACGGCTAACATCTGTTTGTCCTCAAACTCATCCAATGGGGCAAGAAATATTCTGCTGACATAGGCGTCTCTGACGAAAACACCTTTCCGATCAGTGTGTTGCCTGTAATTGCATGTTAGACGAGACCGTAATATAGAGCAGATGTTACATACTCATAAAAATGAAGCAGTATTTGACGTTCAGGTGTGCCAATACCAAGGTATTGAGAATCTTTTAGTTCACACCATGGGTTGATGTCAAGTGCGTTATACAGATCCAATTCATTGAAGAAAGTGCGCATCGCATCATAAATCTCCTTCGATAATCCAGTAATGCCATAAGCTTCGACAGGTGTGATGTCGACTGCAGGATAAGGAACATCTGCGAGGGGAGTTTCAAGAATAGTACCGCGATGCGGTACCCATTTCCCAAGTCTGAGGGTGGACAGAGACATCCTCTAAGTGTGAATGCGACAATGTTTTAGAAAAGTCTCAATGGAATGAATGTTTCAAAAATAAAGAAACAAGTACTCCAGCTTATTATGATTACCAAGGAAGATTGAGCAGCTGTACAGGACAGAAAATTGTGTTTGTCGGGATATGAAGGAAGGAAATTTTTTCATTGAGGAAAAAATTTTGATTAAAACATTATTGGTGGGATCATACCGCTTGAGAAACCACTAAGCGAAATTCAAATCAGAATCTGGAGTATTCTTTGTTGAAAGGTGAATGCAAATAAAGGTAAGAATAAAGATGAAGAACTTGGTCTGTTAATATGAACAGCTAGAACACAGAAATGATCAAAGCACCATGTTAGCTGCTCATAATAGTACAACTATGTAGACTCCATCAAATGAAGCTGCAAGTCTTCCATTAATATATATGAATATCTCATATACACTTACG-----------CACATTCATACACATTATCGTAATTGCAAGGCGCAGGAATGCAACCACAAGCAAGAGCCAATGCAGGTGCCGAGACATCGACAGGACGGTCTCAGATCAACGCAATGTATGTTCTCAATCACATGAATGACTTTTCCCGAGATTTCAAGCGGCCGGGTTCCAAGACGACAACTCCACAACCATTTTTAGGAATTGCTCCTATAGCATATGACGTTAATTACACGGTGATACACGACTCTCTCCAATGGATAGGAGGAGATGAAAGGCAACTTCGGAAACCCAAAGTGACCACAGAGCAACGTCAGTCACAGAGGGAGCTATCAAATGTCGTCCGACACACGAATAACCTTGCGAATAGCTTTATGAAACTCGAAACGGGGCTTCTTAACTTGCGTTTCGACAAACAAGGGTCAGCACCATTGATCAGGCAATTAGCTGCAGGACAAAGAATTGCGTTGCGAATTTATCTACAGAAGTGAGTAGAAAATTATTTGTCTCTAAACATTATTGATAAAAAGTTCCAGCGAAATCACAAAACAAGCAGCCGATTTGGGGCTGGTGAAACTCGGTGAATGCGAAACTTTGGCTATAAGAGATGTGGTGAAGAGCATGGTTGACCGTCGCCGAACAATTACTCAAGCAGAGGGCAATGTATTTGCAGACGAGATATTTGAGAACGAGTTCGATTTCGACAATGGGGATGAATCTGGGGAGGCACATATAGAGGCATATTTAAAAAGGAGTGAAGAGATACGCAACGAGAGTGAGCTCCTCTATATATGTGAATGTCAGATTAAGCTAATTCAATGCAGTCTCTGATCTGATTTGGAATCTACAATTCGATCGTACTTTCGCGAGAACTATGTCCCATCTCCTCCCTTTGAATTATGACTCTTGGAAAGAGAAGATTATAACACCGACAAGTATACGAAAGAGAAGGTGTATGAGGAGAATAAAACGAGTTGAAAGTGCAGGTGGATAGTACTCATACATCATCTACGATCCATACTTATTACACATTTCATTGAGCATGGATCATGAAAGAAGAGAAAAAATGTTGAAGCATAGTAATAATATTTTTATTCCATCATGAGATATTTTTAGTGATTCTAGCAAGTCTTTGAATGAGGAATATGAAATTTTTATGCGCCATAACCTTTTGAAATATACAAGACCGGCAAGCTTGATGCTTAACAGGTCATTTTTAAGTATCTATCCATCCAAATTATGATCAAAATGTAATGAGAACTGTGTACTGAAAATAAAAACGAGGAAGCCTGATGCGTAATTGGTGTACTAACCATTATCATCAATATCTTGGGAATTGGTGGATAAATGTCCCAGGTTTTCCATCTAAAAACATGTTGCGTCAATGAGTATATACATCCATCCAACTCCTAGTTTTTGCTCTAAATCCATACTGGGGAGTGTTTATTGTGGGAACAGGACAATGCCTCGGTGTCACGAAAGATTCGGGAATATAGTGGGACTATGAATCGGTCAAGTCTAAAACAATTAGTATGGTACAATCAAATGGGTGAACAGGTTGACTTACCTGATGGTGGAGAGATATCGCCAGGAACATAGAGGCTGTTTGCATCACCAAGAGAGGTGGGGTTGAATTGATCGAATTGGTTTTCAAGGCCATTTAGGTCAATAGACCCATTGTCCTGACTCCAGTAGCCAGCCATCATACCAGTGGACCAAGGAGGTGGTGGTGGCAGTGTGCCAGTGGGCAGTGGTGTAGATAGAGTGTAAGTAAGAGGGTGGTCGAAAGCTGGCTTGGGAGGTGGAGCAACAATGACACCTTTAGGCATCTCCCAGGCACCATATGCATTCTGAGTGGAAGCAATGTGTTGTGTAACAGGGAGGGTACCTTGGATAGCCATATTAGCATTTGGATGCATACGGTTCCAGCCCTGAACGATGCCAGCAGCAGTTGCGGCT----------GGCAAATAACCTTGGGAGCCACAGAAAGTGATAACGTCCAAATCTGTCAAGGTAGTTCTAGCGATATGTGCTGGAAACGAACGGATATCTGATGGAGAAGTTTGACGAAGACAAACAATCCCTTCTTCATTTGTTTCGAATATCCAATTGAGATCGGTAAGATAATCATTAACAGCAAGGATACCAATGTAAGGACATACAAGAGCAAGGTACTCAGAGACAGTTCTTCTGACATTGGTATCTCTCATAACATCTCTTTTTATCCCTTCTTTTCTTTTTCCAATACCTCCAAGCATAATATGTCGTAGAAATAAGCATGTGGAGACACAGGCGCCAATTACTAACCCAACAGACCACTAATGCAAGTACCAGCATTCTAATATAGCATTGTGCTTACCTTTTATGGATCTTGGTCCAACCGAAAGTGTAGATTAGTGGGGAGTTAGAGGTTGGTGGAGACAAGGATAGATAGAATACGAGTACGAGATTTGGTGCGAACAGCAATTACGAGCAAAGGAGACGATGGACTTGGACTTTATTGGTGAAGAGAGGGGGGAAGTTGTATAGTCTCAGGTAAGTTAATCACTCAAAAATGCTATGATGGCATTCAGGACTTCCTTACATTTAAGATCGCGGAGGATAAATTCCTGATGTTGTGGGTTTTCTTAACACAAAGAAAGTCTGTGAGACAATTCTCAGGGGACTGATCATACCTAGCACTAGTTCAGGGGGTATTTCGAGCTGAGGCTAGTGGAGATGGTGGTGTCTGACAAGCAACACATGTAAATCAATCGATTTCTGATACCCCTAAAGCAAACTGCGATCATGGAGATATCCGAGTGGAAGAAGTGATGCACGAAGTTCAAGGTATTTATTTTGCCTCGGTCTCAAAAGTATTTCCACGGATGCCCTCCCTACAAGTGTCATCGTCCTCAATGAAATAACTCTTACCAAATCTGGATATCACACGCTTATTAAAAGAATCGCCGTACAGCCCATTTACTTCTTCCCCTTAAAGTTTATATACTCAACCGAGTTACGAATAACCATGGCCCAGCAACGCCTAGTTCTCCAAATAGGATATCTTTCGCATCTCACCCAATCTCTTCCTCGCCGCCGCGAGATTGTTCTCAAGTTGTAGGATTTCGACCTGTAATAAATATTATTAATGCTTCAAAAGAAAATCCCTTCAAGGAAACTTACCTGCTGCTCCATTTCCCTGACCTTAAACTCATGCGCCCCGAGCTTGGCGTAATCTTCTCCTTCAACATCTTGATCCCGATCCTTGATCATACTCTGTACTTGTCTGACAAGAGTTCTACAGGCTGAACCAACAGCTTTACTAGCTTGCTCCAAGCTCTCTTGGCTCTTGCTCATGAAACCGGCTTTGACTCTGCTAGCAGCGACCAACTGGGCTGTAGAGGCTGCGACGTCGTTAGAAGCCACGATGAGTTGTTCCGGGCTGTTACGTCCTGAAAGAACTCCATCCGCGGTCTCAATCAACGTGTTTGTTGACGTTGCCACTGCTTTAGCGGCGGAAATGAGACCCTCAGTCCATCGGTTGTTCTTCTTGTAGAAAGCGGTCTTGGAAGACGAGCCACGGCCAGCCTGGACAATCTCTTGTTGGGTAACTGTAGCTGCTTTGATTAATCTGGCGATAGCGTTCGTAACAGCAATGGCAGCATCAAGGATTGAATCGTGGATTTCAAGTTTGTATGTCGAGTATTGATCCTTAGGTTTGGACTTAAGCTTCGCCAGGCGCGCGGCGGCAGCAGCAATTGCATCAGCAGCCTTGGAGAGCTCGTTGTCTACCAAATCTCCCAAGTCACCTTTATTGTTTGTGAATTTACCACTGTTTGGCGCAAATATATCTGCAAGTTTGTTCAAGCGTTGCAGATGGATTTGTACCTCATTGTTGCTATTGATGACCACCTCAGTTCGCTGCACTGGATCCATGCCATCCAATCGAAAGCTTTGCAACCCACGGAAAAATGTGACAGTAGACTGCGCAGATTGACGTGCGCCATTAATAAGTTGATCAGCCTTCTTGTCATCCGTCGCAAGCCTCGTGAGACCTTTGGTATTGCTAAGCACGTCGGAAATTGAGCTGGCGAAGACATTGATGGTTCGAATGATCTCGGCATGGGTGCTATTCGGACCATCTGCTATGAAATTGTTGAATGCCGTGGCGAATTCGGTGGCAGTTGCTGATGCCTTTTCGATCTGCGAAAGAACGTAAGATGGGGTTGCATTCTGATTACCAGCTTGCATGGTGGAATCGAGTTCGTAAAGAGCGTCGTCAACACGCTGAACTCCACTCTGAAGAACGGAATCGATGATGTCGTTGATTTTGTCAATATTTGAAAGAAGCATGGCATCAATTTCTCCATCCAAAGCATTGTCAGTGTCACCTTTTGACATCTCGAGCTCATTGAGTCTGATAAGCGCATCATCCAAACTTTGCTTGTAAACCTCCAGTTCATCCTCCTTATCCTTGAGTAATCTTTCGGCATCTGAACCCCCTTCACTATATTTAGCATGGACATCCTGTAATGCTCGGGTTTTGTTGCGAAGAGCTTCCTCGAGATCTGCCATTTCACGATTGTACTTGGAAAGCATCGTGGACAGCTCATTGCCCTTGCTTCGCTCCAAATTGTCAGCGCGATCGAGAGCCATGCGAAGCTCGCGTTTAAGCTTTTCGACCTCCTCACGGTTACCACCAGTGAGACGGTCTTTCTCATGCAAAGCCCTATCTCTTTCTCTGATCATGTCTGCAAGTTC-----------------------------------------------------------------------------------------------------------------------------------------------------------------------------------------------------------------------------------------------------------------------------------------------------------------------------------------------------------------------------------------------------------------------------------------------------------------------------------------------------------------------------------------------------------------------------------------------------------------------------------------------------------------------------------------------------------------------------------------------------------------------------------------------------------------------------------------------------------------------------------------------------------------------------------------------------------------------------------------------------------------
>Strain_44Ba18_JQ815885
----------------------------TGCTGAGTTACACTCGACTACGTCAGAATTCCAAAACGGGTTGGAGGAGTTGGCACAAAGAGATGCAACACCCAGCTCATATCAGAGTGCCAAATCACTTGGAGTATCCTCTACTAAAACGGATTTTACATTGGAGCCATCCATATCATCATCGTCGTCTGTTCCAGTCAAGCGGTCCTCTGATGCATCGCCGCCAATATCACAACCATCCAAACGCAGTAAGGCAGAAGGCAAAACAAACAAAGCATCTCCTAGCGGAAAATTGACTAAAGGACAACCGGGAAAAGGACAAAGTAGTTTAATGGGGTTCTTTAAGCCTAAGACGCCGCCAGCAGCACAAACACTTCCGCCATCGACAAGTAACCCTGCCACAGCAACACCTGCAGCTTTAACATCATCGGCAGTTCGCGGATGCTCTGTTAGTTCTAGCACGGAGAATAATTCATTGAAGACCGCGGAAAGCGCAAATAGCGACGAAGAAATTAGAAACTCATTTATGTTACAACAAGATAAAGAAGTACACGATCCCATAGTAGCGAAGGAATCATGGTCAAAGCTGTTAACGAGACGCATTCCCCCCAGATGTGAGCATAATGAGCCATGTATAAGCCATATAACGAAGAAGCAAGGCATGAACCGTGGCAGGTCCTTCTACATGTGTCCTCGACCTCTGGGACCATCAGGTCAGCAAGAGAAGAATACAGAATGGCGCTGTGGTACATTTATTTGGAGTAGTGAGTGGAATGGGAAGGAAAGCTGAGGCTGGAAATAACGCAAAAGGTAAAAATTAGCACCTGGGATGGGAGTAAGAAGTGTATACCCTATCTATCGTGTCGAGGGCATCAATTGACATATTTTCAAACACACACACACATCCACATACGATCACATCAATACCGGCATTTCGTTGCCCACATAATCGCAACTGGGAAGTAGGAAGCAGGAATCGCATACTCTATCCTACTTGTAGCAGCAATCAAAACCCATTCATGCCACATACACTCACCAACATCCCGTGACCAACTCTACCACATCACCTTTGCAATAGTAATTTTAATCTCCCAGCCCCCTCTCAATCTCGCCTTTTCGACTTTTTGACAAGCCGAGCCCGCATCGCCGCCGCTTAAGAGGAAAAATTTGCTTCCCAATATTCACCACGAACAAGATTCACCTTAGTGGGCACAGCGACCCAGCCGCCTGGTTTTTAGATTGTGGCTAAAGCAAGAAAATTATTACGCTAGATTCCAAGATTTGAGTTTTGGGAATGAACTAAGTGAATGAATATGGCTGCGATGAAGCTGAAGAGGAAGATGCTGCGTTTTGGGGGGTGATGATTCCTATCAGCGAAGGCACTTAAAAAACAAAAAAAACAAAAATATGTGTCGCAGTCACAATGGTTACAATGTAAGCAGTAATTAGAGAGTATCATGAAGTGTAAAAGTTCTATTCTTTTGTAATATAAAATATGTGAAGCATATATGTCAAATCTAAGTACTGCTTCAGTTGCATCCATCTACTAAATATATATTCACAATCCATCCATTCCATCTTATGAGCACAATTTCAAATGAACAAGCTCATGAGTATATTCATAAACTTAGATAATCTATATGAACATAGAAAGAAACAAGTAAATGCAAGGAATAAATATATGTAGGTGATAAACGCCGCAATAATGAACACCAAAGTCCCAATTCCAATTTCTTTACATAAGTCGTAAATCGTGAAACACAGGTCATGTTGTGAAAAGCTGATGAATTTGTGAATAAGAGAGGAGGAAAATACTTGGTAATATATCCGAGGAGAGAAGAAGTTATAGAGATCCTGTTGTTGGATTATTTGCTAAGATTTTATTGATGTAAAGCTTATATCTAAGTCTAATACCCAACTTTTCGGCCACCCTTTTTGTTATTAGGTCTGCCGTCTAGATCATATAAAGGTGCTCTAAACTTATAAGATAATTTATAATTAAATATTAAACAAGAATTTAAATAACAATCATAATAATATATAATTTGTAATTTATAATAGATTATAGTAAATGATTGATCTTGAGCTTGAAGCTCTTAGAAAGGAAATCCTTCCTGATCATTATATACTGTGATCATGAATATGTAACGATACT---------------------------------------------------------------------------------------------------------------------------------------------------------TGTACTGGAGGCAGCGGCTGCCTGAGGTTTCGTCTGGTTGGTAGTTGTAGGTTAAGGCTTTATCACTGGTATTCACTTGGAAGTGAAGTCGTTACTAGATCAAGTAGAATGTAGGTAAACTAATTGATACCTAAGTTGAGCATGAAGCTCCTAAACTATGAAACTACTCTGACTATATAATGATCGATAAAGGGAGTCCCCAGGAGCTTTGAGGGCTCTTAGGGCTCCTTATCACGTGATTCATTTTCATCCCATGACACTAATCCTAATGGTGAATCGTGACAGAATGATCACTCAGGGTCGTTTGAGGTCACGTGCTTTATCATGTGATGGTGGTTGTATAGCCCGGCGTAACACTTTTATATTAAAAATTTAGAAATATTAAATTTTAATATAAAAATGTAATCATATTATATCGGACTTTATAAAACACTGTATCATCTGATCAGACGTCATATGACGGACCCTGAGGATCTAGAGGACCTAGGAATGTGTATCTGTTACGTCCAAAACGATTAGTATGTCACATGACCATAAAACATGTGAT--------------------------GGAACAACCAGGAACGACGATTCCTAGTTAACCATAAGCACGAAGGACTATATAATCAAGATGAATTTCTTTTGTATAGAGCTTCGTACTCAAGATCAATCATTTAGTATACTCTACTATTAGTTACGAATTGCATATCATTATTGTCATTACTTAAGTCCTTGCTTGACGCCTAGTTATAAACCACCTCGAGAGCCTAGAGCACTTCCACATGATCTAGACGGCAAACCTCGTAATAGTATCCTAGGTCCTTTAGAACCTCAGGGATCCAACTAACATGAAGGTCTATATAATTAGGATGGATTTCTTTACTGTAGAGCTTTATACTCAAAATCAATCACTTAGTATTCTCTAGTATTAATTACAAATTGTATATTATTATTATTATTATTTAAATATTTATTTAATATTTAATTGTAAATTAATTCGAAAAGCTTAGAACACTTTCATATAATCTAGACAGCAGATCTCGTAACAAAAAGAGTGGTCGAAAAGTTGAGTACTAGACTTATTGATTTATTATATATAAATCTAGAGTTTTCGGATTTAAATTTTTATTTTGTTTTATTGGAATAATTTATATGAATATCGTGTTTAAATATATCAATATCATCAGCAAAATAGTTGTTTGAAATAAAATCGTTGATGGGAATGATAATGGTATTGATATTGTAGGATAATTGGTTAGTATGCCAATCGCCCGACTATGTTGAATATACTCCAGCCACACAGCTATGAGTAATATATGGGTGGTGATTTCATATAAATTGTGGTTGGCAAATCATAACATCAACATACTAACTACAACCCGACATGAAAGTCAATACTGCCATACAAATGCGACGTGAAGCTTTCTTGAGGAGGAAGTATTTATGGGGCATCAAATTACATTCTGCTCGTTATATTCGCCCCTGCGCCCTTAGGACTTGGAAACGTGATGAGGTCAATACATTGGATCCATCGACTTTTCCTGACGCGACACCTGTGGAGCTAGCGGCAGCATTAGAAAGAGATGAGTTACTTACGGGTGTGGAAGTGGGATATAACCCAATATCATTAACCTCGGATCGTTTCGATCCGGGTGTTGAAGCAAGTAAGTCAATACCGTCATCAAAGCGTATATTCTTTTCTAATATTGACAGCCGCGGATACTCCTGGAAAGCCATGCGAGCCTGCATTTCTAGATGCCCTCGTCACGGACTGTTGCGTTTTGATTTGGGAATTTCGTAGCCTTTACAGATACACAGACTTCAATTCGATGGACGACCCATTACCCACGAAGTATGCGGACATTTTCTATGATCTCAACACCGTATTTACACAATGCCGGAGGCTTAAAAAATCGCCTGAACTCTTCTCAACGCTAGTACAAGAGCGTCAATTCATGGAAAAGATGAGTCGTATAGCGGAAATTGTGGACCATCTGCGAGATGTTATAGTCTTGAAAAATGATAGTAAGCTCGCCAGGAACGAAATGCGAAAGAAGGAGAGAGAACTTGCCAAATGTCTACCATTCTTTTATCCCGGACGGGCAGATGGAAGACATCCCTGGACTAGATGGCTGGAAAATTCTTCACCTGTGATGCCTCCAGGTTGGCTTGGGATTCAGCAGAAAATACCACATATTGGCGACAATATAATTCGAAGAATCACAACTATGTATGAACTGTATGAGAGACAGTTTAGAATTGTGAGTATATTAACCATGTTCTATACACATAAAGGAAACTGATAGACTAATGTATTTTTCACAGGAGGGACTTATTGATCGCAAAGTGAATGTAAGTTTGATAATGAGAACCTGCTTCATGTCCGAAGAATAAACTAAAACGTCATCTAGGATACCTTGGAAGATTTTCCTGCCCCAGGAGAAGCATTTGAGCATATGGCCTACTCGAAATTCTCAACAATGGCAGTAAATTACGTGCAGTATAGAAGTGGAGATAGGTCGGAGTCCGACCAAAATGGGATCTTGAGGATTGAGAAGTTAGCAGAAGCTGTTCAGCGGAGTTTCAGACGGCAGGAGAATCCAGTAATTGCAAAGAATGCAAATATCCCGTATCATCGATTTATGATGGGCTATAAGGTAGAAACACTAAATGGCGATGTCCAATAGACCGTTTAAGGGAAATCCAGATGTTCTCAATCTTCTCCCCAAAAAAGCTTTCACTTTTGCATGTCTTACATTACTTTACCATGTGATACATCATCAGCTTTCGCTATATGAAAGCTGATGAGAGATTCTTTGTTGCTTCATTTATTCACTAAAATGGCAAGCTTTGTTTCTTCTTGAAACAAATTTGTTAGCCGACTCCAGCCACACAAAAGTCAATTTAGAGGCCGCTGCTGCAATTTCTCAGAAACCCTTCAACAAGTTTACAACAACAATTCTTCAGCGACGTCCCGGACAAACTTTCCACAGCTTCTTCAATAATTCTCTTCCTAAATACTATTTTCCCTCAATTGAGAATCATCATAAATTTATTATGACGACGCCCTTCAAGACTACGATGAAGCACACCATGAAGCGGCAGCAAAGAAAATTAACAACTACTCAGTATCGTGTGTCAAAACCAGCAACTAAATGCAGAAGAGCCAATGACAGCATACAGCCACTTACCTACCATACAGCTCCATTCATCGGTGAAATTGAGGGTGGTATACAACATGTTGCAATGAATACGAGACAAATCGGGTGGGTTGAGGCTCCTCGGCGCTCTGTCAATTCATATATATTGTTCCGTAGTAAGTTTTCTGATTGTCAACTATTTGCAGAAGACCAACATCTACCTAGCCTTCTATATGATTTTGAATGTGCTTGGAAATATTCCGCAAAAGTACAAGTCTGCTATCCTCAGTGTCTTATGGGGACGTGATCCTTTTCATGCTAAATGGTCTATCCTTGCTCGCGCATATACCCTTATGAGAGATACCAATGTCAGAAGAACTGTCTCTGAGTACCTTGCTCTTGTATGTCCTTACATTGGTATCCTTGCTGTTAATGATTATCTTACCGATCTCAATTGGATATTCGAAACAAATGAAGAAGGGATTGTTTGTCTTCGTCAAACTTCTCCATCAGATATCCGTTCGTTTCCAGCACATATCGCTAGAACTACCTTGACAGATTTGGACGTTATCACTTTCTGTGGCTCCCAAGGTTATTTGCCGAGGAGAGAAGAAGTCGTAGAGATCCTGTTGTTGTACCATTTGCCAAGATTCTGTTGATGTAAAGTTCATACCTATTGATTGATCATTATATGTAAGTCTGGAGTTTTCGGATTGAAGTTGTTGTTCTGTTATATTAGAGTGATTTATATGAATATTGAGTCCAAATGTATTTAGATCAGAATTATCAATAGAGTTGTTGTTTGCAATAGGAAAGCTGATGGAAGAGGTGGTAGTATTGATGTTGTGGGATAATTGGTTGGTGGTTGGTTTGGTGAGCGTCTTCTTGGATGCACGTCGCTTCTTCTCACTTGGCTTCCTGGGAGCGTACTTGTAGGTAGGATAAGCCTTCTTGTGAGCTTCCTTCAATAGATCGGCACGAATCTTGTACTTCAAACGCCGCTCTGGAGTTTCTGCAGCCCACATGCCGGCGATAATCGAAGCTAGAAAAAAAATTAGAAGA-TTGAAGTGAAGCATATAACAAATGGGTAACTTACAAATCTCGTTATTGGTGATACCTGGATAGGCTTTCTTGATGGGAATATGGTTATCAGCACGATAAAGAATCCACTCATTAGCGGGACGTGGGATCTTTGGCTTGAGAGCAGCAGGCAGGGACGGTGATAGATGCTTTTTCCCTGAGCCAGAGCAGAGAGTCACCCCAACATTCGTCGGAAGAATTGTGCAATTTTCATCCCATGAGCCGTTCATCATCCTTCGATGCTCGACATTGAGAGGCTCCAGACACAAATTGGTGAAGCCTGCGACGGCTAACATCTGTTTGTCCTCAAACTCATCCAATGGGGCAAGAAATATTCTGCTGACATAGGCGTCTCTGACGAAAACACCTTTCCGATCAGTGTGTTGCCTGTAATTGCATGTTAGACGAGACCGTAATATAGAGCAGATGTTACATACTCATAAAAATGAAGCAGTATTTGACGTTCAGGTGTGCCAATACCAAGGTATTGAGAATCTTTTAGTTCACACCATGGGTTGATGTCAAGTGCGTTATACAGATCCAATTCATTGAAGAAAGTGCGCATCGCATCATAAATCTCCTTCGATAATCCAGTAATGCCATAAGCTTCGACAGGTGTGATGTCGACTGCAGGATAAGGAACATCTGCGAGGGGAGTTTCAAGAATAGTACCGCGATGCGGTACCCATTTCCCAAGTCTGAGGGTGGACAGAGACATCCTCTAAGTGTGAATGCGACAATGTTTTAGAAAAGTCTCAATGGAATGAATGTTTCAAAAATAAAGAAACAAGTACTCCAGCTTATTATGATTACCAAGGAAGATTGAGCAGCTGTACAGGACAGAAAATTGTGTTTGTCGGGATATGAAGGAAGGAAATTTTTTCATTGAGGAAAAAATTTTGATTAAAACATTATTGGTGGGATCATACCGCTTGAGAAACCACTAAGCGAAATTCAAATCAGAATCTGGAGTATTCTTTGTTGAAAGGTGAATGCAAATAAAGGTAAGAATAAAGATGAAGAACTTGGTCTGTTAATATGAACAGCTAGAACACAGAAATGATCAAAGCACCATGTTAGCTGCTCATAATAGTACAACTATGTAGACTCCATCAAATGAAGCTGCAAGTCTTCCATTAATATATATGAATATCTCATATACACTTACG-----------CACATTCATACACATTATCGTAATTGCAAGGCGCAGGAATGCAACCACAAGCAAGAGCCAATGCAGGTGCCGAGACATCGACAGGACGGTCTCAGATCAACGCAATGTATGTTCTCAATCACATGAATGACTTTTCCCGAGATTTCAAGCGGCCGGGTTCCAAGACGACAACTCCACAACCATTTTTAGGAATTGCTCCTATAGCATATGACGTTAATTACACGGTGATACACGACTCTCTCCAATGGATAGGAGGAGATGAAAGGCAACTTCGGAAACCCAAAGTGACCACAGAGCAACGTCAGTCACAGAGGGAGCTATCAAATGTCGTCCGACACACGAATAACCTTGCGAATAGCTTTATGAAACTCGAAACGGGGCTTCTTAACTTGCGTTTCGACAAACAAGGGTCAGCACCATTGATCAGGCAATTAGCTGCAGGACAAAGAATTGCGTTGCGAATTTATCTACAGAAGTGAGTAGAAAATTATTTGTCTCTAAACATTATTGATAAAAAGTTCCAGCGAAATCACAAAACAAGCAGCCGATTTGGGGCTGGTGAAACTCGGTGAATGCGAAACTTTGGCTATAAGAGATGTGGTGAAGAGCATGGTTGACCGTCGCCGAACAATTACTCAAGCAGAGGGCAATGTATTTGCAGACGAGATATTTGAGAACGAGTTCGATTTCGACAATGGGGATGAATCTGGGGAGGCACATATAGAGGCATATTTAAAAAGGAGTGAAGAGATACGCAACGAGAGTGAGCTCCTCTATATATGTGAATGTCAGATTAAGCTAATTCAATGCAGTCTCTGATCTGATTTGGAATCTACAATTCGATCGTACTTTCGCGAGAACTATGTCCCATCTCCTCCCTTTGAATTATGACTCTTGGAAAGAGAAGATTATAACACCGACAAGTATACGAAAGAGAAGGTGTATGAGGAGAATAAAACGAGTTGAAAGTGCAGGTGGATAGTACTCATACATCATCTACGATCCATACTTATTACACATTTCATTGAGCATGGATCATGAAAGAAGAGAAAAAATGTTGAAGCATAGTAATAATATTTTTATTCCATCATGAGATATTTTTAGTGATTCTAGCAAGTCTTTGAATGAGGAATATGAAATTTTTATGCGCCATAACCTTTTGAAATATACAAGACCGGCAAGCTTGATGCTTAACAGGTCATTTTTAAGTATCTATCCATCCAAATTATGATCAAAATGTAATGAGAACTGTGTACTGAAAATAAAAACGAGGAAGCCTGATGCGTAATTGGTGTACTAACCATTATCATCAATATCTTGGGAATTGGTGGATAAATGTCCCAGGTTTTCCATCTAAAAACATGTTGCGTCAATGAGTATATACATCCATCCAACTCCTAGTTTTTGCTCTAAATCCATACTGGGGAGTGTTTATTGTGGGAACAGGACAATGCCTCGGTGTCACGAAAGATTCGGGAATATAGTGGGACTATGAATCGGTCAAGTCTAAAACAATTAGTATGGTACAATCAAATGGGTGAACAGGTTGACTTACCTGATGGTGGAGAGATATCGCCAGGAACATAGAGGCTGTTTGCATCACCAAGAGAGGTGGGGTTGAATTGATCGAATTGGTTTTCAAGGCCATTTAGGTCAATAGACCCATTGTCCTGACTCCAGTAGCCAGCCATCATACCAGTGGACCAAGGAGGTGGTGGTGGCAGTGTGCCAGTGGGCAGTGGTGTAGATAGAGTGTAAGTAAGAGGGTGGTCGAAAGCTGGCTTGGGAGGTGGAGCAACAATGACACCTTTAGGCATCTCCCAGGCACCATATGCATTCTGAGTGGAAGCAATGTGTTGTGTAACAGGGAGGGTACCTTGGATAGCCATATTAGCATTTGGATGCATACGGTTCCAGCCCTGAACGATGCCAGCAGCAGTTGCGGCT----------GGCAAATAACCTTGGGAGCCACAGAAAGTGATAACGTCCAAATCTGTCAAGGTAGTTCTAGCGATATGTGCTGGAAACGAACGGATATCTGATGGAGAAGTTTGACGAAGACAAACAATCCCTTCTTCATTTGTTTCGAATATCCAATTGAGATCGGTAAGATAATCATTAACAGCAAGGATACCAATGTAAGGACATACAAGAGCAAGGTACTCAGAGACAGTTCTTCTGACATTGGTATCTCTCATAACATCTCTTTTTATCCCTTCTTTTCTTTTTCCAATACCTCCAAGCATAATATGTCGTAGAAATAAGCATGTGGAGACACAGGCGCCAATTACTAACCCAACAGACCACTAATGCAAGTACCAGCATTCTAATATAGCATTGTGCTTACCTTTTATGGATCTTGGTCCAACCGAAAGTGTAGATTAGTGGGGAGTTAGAGGTTGGTGGAGACAAGGATAGATAGAATACGAGTACGAGATTTGGTGCGAACAGCAATTACGAGCAAAGGAGACGATGGACTTGGACTTTATTGGTGAAGAGAGGGGGGAAGTTGTATAGTCTCAGGTAAGTTAATCACTCAAAAATGCTATGATGGCATTCAGGACTTCCTTACATTTAAGATCGCGGAGGATAAATTCCTGATGTTGTGGGTTTTCTTAACACAAAGAAAGTCTGTGAGACAATTCTCAGGGGACTGATCATACCTAGCACTAGTTCAGGGGGTATTTCGAGCTGAGGCTAGTGGAGATGGTGGTGTCTGACAAGCAACACATGTAAATCAATCGATTTCTGATACCCCTAAAGCAAACTGCGATCATGGAGATATCCGAGTGGAAGAAGTGATGCACGAAGTTCAAGGTATTTATTTTGCCTCGGTCTCAAAAGTATTTCCACGGATGCCCTCCCTACAAGTGTCATCGTCCTCAATGAAATAACTCTTACCAAATCTGGATATCACACGCTTATTAAAAGAATCGCCGTACAGCCCATTTACTTCTTCCCCTTAAAGTTTATATACTCAACCGAGTTACGAATAACCATGGCCCAGCAACGCCTAGTTCTCCAAATAGGATATCTTTCGCATCTCACCCAATCTCTTCCTCGCCGCCGCGAGATTGTTCTCAAGTTGTAGGATTTCGACCTGTAATAAATATTATTAATGCTTCAAAAGAAAATCCCTTCAAGGAAACTTACCTGCTGCTCCATTTCCCTGACCTTAAACTCATGCGCCCCGAGCTTGGCGTAATCTTCTCCTTCAACATCTTGATCCCGATCCTTGATCATACTCTGTACTTGTCTGACAAGAGTTCTACAGGCTGAACCAACAGCTTTACTAGCTTGCTCCAAGCTCTCTTGGCTCTTGCTCATGAAACCGGCTTTGACTCTGCTAGCAGCGACCAACTGGGCTGTAGAGGCTGCGACGTCGTTAGAAGCCACGATGAGTTGTTCCGGGCTGTTACGTCCTGAAAGAACTCCATCCGCGGTCTCAATCAACGTGTTTGTTGACGTTGCCACTGCTTTAGCGGCGGAAATGAGACCCTCAGTCCATCGGTTGTTCTTCTTGTAGAAAGCGGTCTTGGAAGACGAGCCACGGCCAGCCTGGACAATCTCTTGTTGGGTAACTGTAGCTGCTTTGATTAATCTGGCGATAGCGTTCGTAACAGCAATGGCAGCATCAAGGATTGAATCGTGGATTTCAAGTTTGTATGTCGAGTATTGATCCTTAGGTTTGGACTTAAGCTTCGCCAGGCGCGCGGCGGCAGCAGCAATTGCATCAGCAGCCTTGGAGAGCTCGTTGTCTACCAAATCTCCCAAGTCACCTTTATTGTTTGTGAATTTACCACTGTTTGGCGCAAATATATCTGCAAGTTTGTTCAAGCGTTGCAGATGGATTTGTACCTCATTGTTGCTATTGATGACCACCTCAGTTCGCTGCACTGGATCCATGCCATCCAATCGAAAGCTTTGCAACCCACGGAAAAATGTGACAGTAGACTGCGCAGATTGACGTGCGCCATTAATAAGTTGATCAGCCTTCTTGTCATCCGTCGCAAGCCTCGTGAGACCTTTGGTATTGCTAAGCACGTCGGAAATTGAGCTGGCGAAGACATTGATGGTTCGAATGATCTCGGCATGGGTGCTATTCGGACCATCTGCTATGAAATTGTTGAATGCCGTGGCGAATTCGGTGGCAGTTGCTGATGCCTTTTCGATCTGCGAAAGAACGTAAGATGGGGTTGCATTCTGATTACCAGCTTGCATGGTGGAATCGAGTTCGTAAAGAGCGTCGTCAACACGCTGAACTCCACTCTGAAGAACGGAATCGATGATGTCGTTGATTTTGTCAATATTTGAAAGAAGCATGGCATCAATTTCTCCATCCAAAGCATTGTCAGTGTCACCTTTTGACATCTCGAGCTCATTGAGTCTGATAAGCGCATCATCCAAACTTTGCTTGTAAACCTCCAGTTCATCCTCCTTATCCTTGAGTAATCTTTCGGCATCTGAACCCCCTTCACTATATTTAGCATGGACATCCTGTAATGCTCGGGTTTTGTTGCGAAGAGCTTCCTCGAGATCTGCCATTTCACGATTGTACTTGGAAAGCATCGTGGACAGCTCATTGCCCTTGCTTCGCTCCAAATTGTCAGCGCGATCGAGAGCCATGCGAAGCTCGCGTTTAAGCTTTTCGACCTCCTCACGGTTACCACCAGTGAGACGGTCTTTCTCATGCAAAGCCCTATCTCTTTCTCTGATCATGTCTGCAAGTTC-----------------------------------------------------------------------------------------------------------------------------------------------------------------------------------------------------------------------------------------------------------------------------------------------------------------------------------------------------------------------------------------------------------------------------------------------------------------------------------------------------------------------------------------------------------------------------------------------------------------------------------------------------------------------------------------------------------------------------------------------------------------------------------------------------------------------------------------------------------------------------------------------------------------------------------------------------------------------------------------------------------------
>Strain_44Ba12_MAT1_1_1
-------------------------------------------------------------------------------------------------------------------------------------------------------------------------------------------------------------------------------------------------------------------------------------------------------------------------------------------------------------------------------------------------------------------------------------------------------------------------------------------------------------------------------------------------------------------------------------------------------------------------------------------------------------------------------------------------------------------------------------------------------------------------------------------------------------------------------------------------------------------------------------------------------------------------------------------------------------------------------------------------------------------------------------------------------------------------------------------------------------------------------------------------------------------------------------------------------------------------------------------------------------------------------------------------------------------------------------------------------------------------------------------------------------------------------------------------------------------------------------------------------------------------------------------------------------------------------------------------------------------------------------------------------------------------------------------------------------------------------------------------------------------------------------------------------------------------------------------------------------------------------------------------------------------------------------------------------------------------------------------------------------------------------------------------------------------------------------------------------------------------------------------------------------------------------------------------------------------------------------------------------------------------------------------------------------------------------------------------------------------------------------------------------------------------------------------------------------------------------------------------------------------------------------------------------------------------------------------------------------------------------------------------------------------------------------------------------------------------------------------------------------------------------------------------------------------------------------------------------------------------------------------------------------------------------------------------------------------------------------------------------------------------------------------------------------------------------------------------------------------------------------------------------------------------------------------------------------------------------------------------------------------------------------------------------------------------------------------------------------------------------------------------------------------------------------------------------------------------------------------------------------------------------------------------------------------------------------------------------------------------------------------------------------------------------------------------------------------------------------------------------------------------------------------------------------------------------------------------------------------------------------------------------------------------------------------------------------------------------------------------------------------------------------------------------------------------------------------------------------------------------------------------------------------------------------------------------------------------------------------------------------------------------------------------------------------------------------------------------------------------------------------------------------------------------------------------------------------------------------------------------------------------------------------------------------------------------------------------------------------------------------------------------------------------------------------------------------------------------------------------------------------------------------------------------------------------------------------------------------------------------------------------------------------------------------------------------------------------------------------------------------------------------------------------------------------------------------------------------------------------------------------------------------------------------------------------------------------------------------------------------------------------------------------------------------------------------------------------------------------------------------------------------------------------------------------------------------------------------------------------------------------------------------------------------------------------------------------------------------------------ATGAAGCGGCAGCAAAGAAAATTAACAACTACTCAGTATCGTGTGTCAAAACCAGCAACTAAATGCAGAAGAGCCAATGACAGCATACAGCCACTTACCTACCATACAGCTCCATTCATCGGTGAAATTGAGGGTGGTATACAACATGTTGCAATGAATACGAGACAAATCGGGTGGGTTGAGGCTCCTCGGCGCTCTGTCAATTCATATATATTGTTCCGTAGTAAGTTTTCTGATTGTCAACTATTTGCAGAAGACCAACATCTACCTAGCCTTCTATATGATTTTGAATGTGCTTGGAAATATTCCGCAAAAGTACAAGTCTGCTATCCTCAGTGTCTTATGGGGACGTGA-------------------------------------------------------------------------------------------------------------------------------------------------------------------------------------------------------------------------------------------------------------------------------------------------------------------------------------------------------------------------------------------------------------------------------------------------------------------------------------------------------------------------------------------------------------------------------------------------------------------------------------------------------------------------------------------------------------------------------------------------------------------------------------------------------------------------------------------------------------------------------------------------------------------------------------------------------------------------------------------------------------------------------------------------------------------------------------------------------------------------------------------------------------------------------------------------------------------------------------------------------------------------------------------------------------------------------------------------------------------------------------------------------------------------------------------------------------------------------------------------------------------------------------------------------------------------------------------------------------------------------------------------------------------------------------------------------------------------------------------------------------------------------------------------------------------------------------------------------------------------------------------------------------------------------------------------------------------------------------------------------------------------------------------------------------------------------------------------------------------------------------------------------------------------------------------------------------------------------------------------------------------------------------------------------------------------------------------------------------------------------------------------------------------------------------------------------------------------------------------------------------------------------------------------------------------------------------------------------------------------------------------------------------------------------------------------------------------------------------------------------------------------------------------------------------------------------------------------------------------------------------------------------------------------------------------------------------------------------------------------------------------------------------------------------------------------------------------------------------------------------------------------------------------------------------------------------------------------------------------------------------------------------------------------------------------------------------------------------------------------------------------------------------------------------------------------------------------------------------------------------------------------------------------------------------------------------------------------------------------------------------------------------------------------------------------------------------------------------------------------------------------------------------------------------------------------------------------------------------------------------------------------------------------------------------------------------------------------------------------------------------------------------------------------------------------------------------------------------------------------------------------------------------------------------------------------------------------------------------------------------------------------------------------------------------------------------------------------------------------------------------------------------------------------------------------------------------------------------------------------------------------------------------------------------------------------------------------------------------------------------------------------------------------------------------------------------------------------------------------------------------------------------------------------------------------------------------------------------------------------------------------------------------------------------------------------------------------------------------------------------------------------------------------------------------------------------------------------------------------------------------------------------------------------------------------------------------------------------------------------------------------------------------------------------------------------------------------------------------------------------------------------------------------------------------------------------------------------------------------------------------------------------------------------------------------------------------------------------------------------------------------------------------------------------------------------------------------------------------------------------------------------------------------------------------------------------------------------------------------------------------------------------------------------------------------------------------------------------------------------------------------------------------------------------------------------------------------------------------------------------------------------------------------------------------------------------------------------------------------------------------------------------------------------------------------------------------------------------------------------------------------------------------------------------------------------------------------------------------------------------------------------------------------------------------------------------------------------------------------------------------------------------------------------------------------------------------------------------------------------------------------------------------------------------------------------------------------------------------------------------------------------------------------------------------------------------------------------------------------------------------------------------------------------------------------------------------------------------------------------------------------------------------------------------------------------------------------------------------------------------------------------------------------------------------------------------------------------------------------------------------------------------------------------------------------------------------------------------------------------------------------------------------------------------------------------------------------------------------------------------------------------------------------------------------------------------------------------------------------------------------------------------------------------------------------------------------------------------------------------------------------------------------------------------------------------------------------------------------
>Strain_1B331_5_MAT1_1_1_transcript_Inv_plus 
--------------------------------------------------------------------------------------------------------------------------------------------------------------------------------------------------------------------------------------------------------------------------------------------------------------------------------------------------------------------------------------------------------------------------------------------------------------------------------------------------------------------------------------------------------------------------------------------------------------------------------------------------------------------------------------------------------------------------------------------------------------------------------------------------------------------------------------------------------------------------------------------------------------------------------------------------------------------------------------------------------------------------------------------------------------------------------------------------------------------------------------------------------------------------------------------------------------------------------------------------------------------------------------------------------------------------------------------------------------------------------------------------------------------------------------------------------------------------------------------------------------------------------------------------------------------------------------------------------------------------------------------------------------------------------------------------------------------------------------------------------------------------------------------------------------------------------------------------------------------------------------------------------------------------------------------------------------------------------------------------------------------------------------------------------------------------------------------------------------------------------------------------------------------------------------------------------------------------------------------------------------------------------------------------------------------------------------------------------------------------------------------------------------------------------------------------------------------------------------------------------------------------------------------------------------------------------------------------------------------------------------------------------------------------------------------------------------------------------------------------------------------------------------------------------------------------------------------------------------------------------------------------------------------------------------------------------------------------------------------------------------------------------------------------------------------------------------------------------------------------------------------------------------------------------------------------------------------------------------------------------------------------------------------------------------------------------------------------------------------------------------------------------------------------------------------------------------------------------------------------------------------------------------------------------------------------------------------------------------------------------------------------------------------------------------------------------------------------------------------------------------------------------------------------------------------------------------------------------------------------------------------------------------------------------------------------------------------------------------------------------------------------------------------------------------------------------------------------------------------------------------------------------------------------------------------------------------------------------------------------------------------------------------------------------------------------------------------------------------------------------------------------------------------------------------------------------------------------------------------------------------------------------------------------------------------------------------------------------------------------------------------------------------------------------------------------------------------------------------------------------------------------------------------------------------------------------------------------------------------------------------------------------------------------------------------------------------------------------------------------------------------------------------------------------------------------------------------------------------------------------------------------------------------------------------------------------------------------------------------------------------------------------------------------------------------------------------------------------------------------------------------------------------------------------------------------------------------------------------------------------------------------------------------------------------------------------------------------------------------------------------------------------------------------------------------------------------TACAGCCACTTACCTACCATACAGCTCCATTCATCGGTGAAATTGAGKGTGGTATACAACATGTTGCAATGAATACGAGACAAATCGGGTGGGTTGAGGCTCCTCGGCGCTCTGTCAATTCATATATATTGTTCCGTAGTAAGTTTTCTGATTGTCAACTATTTGCAGAAGACCAACATCTACCTAGCCTTCTATATGATTTTGAATGTGCTTGGAAATATTCCGCAAAAGTACAAGTCTGCCATCCTCAGTG-----------------------------------------------------------------------------------------------------------------------------------------------------------------------------------------------------------------------------------------------------------------------------------------------------------------------------------------------------------------------------------------------------------------------------------------------------------------------------------------------------------------------------------------------------------------------------------------------------------------------------------------------------------------------------------------------------------------------------------------------------------------------------------------------------------------------------------------------------------------------------------------------------------------------------------------------------------------------------------------------------------------------------------------------------------------------------------------------------------------------------------------------------------------------------------------------------------------------------------------------------------------------------------------------------------------------------------------------------------------------------------------------------------------------------------------------------------------------------------------------------------------------------------------------------------------------------------------------------------------------------------------------------------------------------------------------------------------------------------------------------------------------------------------------------------------------------------------------------------------------------------------------------------------------------------------------------------------------------------------------------------------------------------------------------------------------------------------------------------------------------------------------------------------------------------------------------------------------------------------------------------------------------------------------------------------------------------------------------------------------------------------------------------------------------------------------------------------------------------------------------------------------------------------------------------------------------------------------------------------------------------------------------------------------------------------------------------------------------------------------------------------------------------------------------------------------------------------------------------------------------------------------------------------------------------------------------------------------------------------------------------------------------------------------------------------------------------------------------------------------------------------------------------------------------------------------------------------------------------------------------------------------------------------------------------------------------------------------------------------------------------------------------------------------------------------------------------------------------------------------------------------------------------------------------------------------------------------------------------------------------------------------------------------------------------------------------------------------------------------------------------------------------------------------------------------------------------------------------------------------------------------------------------------------------------------------------------------------------------------------------------------------------------------------------------------------------------------------------------------------------------------------------------------------------------------------------------------------------------------------------------------------------------------------------------------------------------------------------------------------------------------------------------------------------------------------------------------------------------------------------------------------------------------------------------------------------------------------------------------------------------------------------------------------------------------------------------------------------------------------------------------------------------------------------------------------------------------------------------------------------------------------------------------------------------------------------------------------------------------------------------------------------------------------------------------------------------------------------------------------------------------------------------------------------------------------------------------------------------------------------------------------------------------------------------------------------------------------------------------------------------------------------------------------------------------------------------------------------------------------------------------------------------------------------------------------------------------------------------------------------------------------------------------------------------------------------------------------------------------------------------------------------------------------------------------------------------------------------------------------------------------------------------------------------------------------------------------------------------------------------------------------------------------------------------------------------------------------------------------------------------------------------------------------------------------------------------------------------------------------------------------------------------------------------------------------------------------------------------------------------------------------------------------------------------------------------------------------------------------------------------------------------------------------------------------------------------------------------------------------------------------------------------------------------------------------------------------------------------------------------------------------------------------------------------------------------------------------------------------------------------------------------------------------------------------------------------------------------------------------------------------------------------------------------------------------------------------------------------------------------------------------------------------------------------------------------------------------------------------------------------------------------------------------------------------------------------------------------------------------------------------------------------------------------------------------------------------------------------------------------------------------------------------------------------------------------------------------------------------------------------------------------------------------------------------------------------------------------------------------------------------------------------------------------------------------------------------------------------------------------------------------------------------------------------------------------------------------------------------------------
>Strain_1B331_8_MAT1_1_1_transcript_Inv_minus 
--------------------------------------------------------------------------------------------------------------------------------------------------------------------------------------------------------------------------------------------------------------------------------------------------------------------------------------------------------------------------------------------------------------------------------------------------------------------------------------------------------------------------------------------------------------------------------------------------------------------------------------------------------------------------------------------------------------------------------------------------------------------------------------------------------------------------------------------------------------------------------------------------------------------------------------------------------------------------------------------------------------------------------------------------------------------------------------------------------------------------------------------------------------------------------------------------------------------------------------------------------------------------------------------------------------------------------------------------------------------------------------------------------------------------------------------------------------------------------------------------------------------------------------------------------------------------------------------------------------------------------------------------------------------------------------------------------------------------------------------------------------------------------------------------------------------------------------------------------------------------------------------------------------------------------------------------------------------------------------------------------------------------------------------------------------------------------------------------------------------------------------------------------------------------------------------------------------------------------------------------------------------------------------------------------------------------------------------------------------------------------------------------------------------------------------------------------------------------------------------------------------------------------------------------------------------------------------------------------------------------------------------------------------------------------------------------------------------------------------------------------------------------------------------------------------------------------------------------------------------------------------------------------------------------------------------------------------------------------------------------------------------------------------------------------------------------------------------------------------------------------------------------------------------------------------------------------------------------------------------------------------------------------------------------------------------------------------------------------------------------------------------------------------------------------------------------------------------------------------------------------------------------------------------------------------------------------------------------------------------------------------------------------------------------------------------------------------------------------------------------------------------------------------------------------------------------------------------------------------------------------------------------------------------------------------------------------------------------------------------------------------------------------------------------------------------------------------------------------------------------------------------------------------------------------------------------------------------------------------------------------------------------------------------------------------------------------------------------------------------------------------------------------------------------------------------------------------------------------------------------------------------------------------------------------------------------------------------------------------------------------------------------------------------------------------------------------------------------------------------------------------------------------------------------------------------------------------------------------------------------------------------------------------------------------------------------------------------------------------------------------------------------------------------------------------------------------------------------------------------------------------------------------------------------------------------------------------------------------------------------------------------------------------------------------------------------------------------------------------------------------------------------------------------------------------------------------------------------------------------------------------------------------------------------------------------------------------------------------------------------------------------------------------------------------------------------------------TACAGCCACTTACCTACCATACAGCTCCATTCATCGGTGAAATTGAGGGTGGTATACAACATGTTGCAATGAATACGAGACAAATCGGGTGGGTTGAGGCTCCTCGGCGCTCTGTCAATTCATATATATTGTTCCGTA-------------------------------------------------CCTTCTATATGATTTTGAATGTGCTTGGAAATATTCCGCAAAAGTACAAGTCTGCCATCCTCAGTG-----------------------------------------------------------------------------------------------------------------------------------------------------------------------------------------------------------------------------------------------------------------------------------------------------------------------------------------------------------------------------------------------------------------------------------------------------------------------------------------------------------------------------------------------------------------------------------------------------------------------------------------------------------------------------------------------------------------------------------------------------------------------------------------------------------------------------------------------------------------------------------------------------------------------------------------------------------------------------------------------------------------------------------------------------------------------------------------------------------------------------------------------------------------------------------------------------------------------------------------------------------------------------------------------------------------------------------------------------------------------------------------------------------------------------------------------------------------------------------------------------------------------------------------------------------------------------------------------------------------------------------------------------------------------------------------------------------------------------------------------------------------------------------------------------------------------------------------------------------------------------------------------------------------------------------------------------------------------------------------------------------------------------------------------------------------------------------------------------------------------------------------------------------------------------------------------------------------------------------------------------------------------------------------------------------------------------------------------------------------------------------------------------------------------------------------------------------------------------------------------------------------------------------------------------------------------------------------------------------------------------------------------------------------------------------------------------------------------------------------------------------------------------------------------------------------------------------------------------------------------------------------------------------------------------------------------------------------------------------------------------------------------------------------------------------------------------------------------------------------------------------------------------------------------------------------------------------------------------------------------------------------------------------------------------------------------------------------------------------------------------------------------------------------------------------------------------------------------------------------------------------------------------------------------------------------------------------------------------------------------------------------------------------------------------------------------------------------------------------------------------------------------------------------------------------------------------------------------------------------------------------------------------------------------------------------------------------------------------------------------------------------------------------------------------------------------------------------------------------------------------------------------------------------------------------------------------------------------------------------------------------------------------------------------------------------------------------------------------------------------------------------------------------------------------------------------------------------------------------------------------------------------------------------------------------------------------------------------------------------------------------------------------------------------------------------------------------------------------------------------------------------------------------------------------------------------------------------------------------------------------------------------------------------------------------------------------------------------------------------------------------------------------------------------------------------------------------------------------------------------------------------------------------------------------------------------------------------------------------------------------------------------------------------------------------------------------------------------------------------------------------------------------------------------------------------------------------------------------------------------------------------------------------------------------------------------------------------------------------------------------------------------------------------------------------------------------------------------------------------------------------------------------------------------------------------------------------------------------------------------------------------------------------------------------------------------------------------------------------------------------------------------------------------------------------------------------------------------------------------------------------------------------------------------------------------------------------------------------------------------------------------------------------------------------------------------------------------------------------------------------------------------------------------------------------------------------------------------------------------------------------------------------------------------------------------------------------------------------------------------------------------------------------------------------------------------------------------------------------------------------------------------------------------------------------------------------------------------------------------------------------------------------------------------------------------------------------------------------------------------------------------------------------------------------------------------------------------------------------------------------------------------------------------------------------------------------------------------------------------------------------------------------------------------------------------------------------------------------------------------------------------------------------------------------------------------------------------------------------------------------------------------------------------------------------------------------------------------------------------------------------------------------------------------------------------------------------------------------------------------------------------------------------------------------------------------------------------------------------------------------------------------------------------------------------------------------------------------------------------------------
>Strain_44Ba12_MAT1_2_1
-----------------------------------------------------------------------------------------------------------------------------------------------------------------------------------------------------------------------------------------------------------------------------------------------------------------------------------------------------------------------------------------------------------------------------------------------------------------------------------------------------------------------------------------------------------------------------------------------------------------------------------------------------------------------------------------------------------------------------------------------------------------------------------------------------------------------------------------------------------------------------------------------------------------------------------------------------------------------------------------------------------------------------------------------------------------------------------------------------------------------------------------------------------------------------------------------------------------------------------------------------------------------------------------------------------------------------------------------------------------------------------------------------------------------------------------------------------------------------------------------------------------------------------------------------------------------------------------------------------------------------------------------------------------------------------------------------------------------------------------------------------------------------------------------------------------------------------------------------------------------------------------------------------------------------------------------------------------------------------------------------------------------------------------------------------------------------------------------------------------------------------------------------------------------------------------------------------------------------------------------------------------------------------------------------------------------------------------------------------------------------------------------------------------------------------------------------------------------------------------------------------------------------------------------------------------------------------------------------------------------------------------------------------------------------------------------------------------------------------------------------------------------------------------------------------------------------------------------------------------------------------------------------------------------------------------------------------------------------------------------------------------------------------------------------------------------------------------------------------------------------------------------------------------------------------------------------------------------------------------------------------------------------------------------------------------------------------------------------------------------------------------------------------------------------------------------------------------------------------------------------------------------------------------------------------------------------------------------------------------------------------------------------------------------------------------------------------------------------------------------------------------------------------------------------------------------------------------------------------------------------------------------------------------------------------------------------------------------------------------------------------------------------------------------------------------------------------------------------------------------------------------------------------------------------------------------------------------------------------------------------------------------------------------------------------------------------------------------------------------------------------------------------------------------------------------------------------------------------------------------------------------------------------------------------------------------------------------------------------------------------------------------------------------------------------------------------------------------------------------------------------------------------------------------------------------------------------------------------------------------------------------------------------------------------------------------------------------------------------------------------------------------------------------------------------------------------------------------------------------------------------------------------------------------------------------------------------------------------------------------------------------------------------------------------------------------------------------------------------------------------------------------------------------------------------------------------------------------------------------------------------------------------------------------------------------------------------------------------------------------------------------------------------------------------------------------------------------------------------------------------------------------------------------------------------------------------------------------------------------------------------------------------------------------------------------------------------------------------------------------------------------------------------------------------------------------------------------------------------------------------------------------------------------------------------------------------TCAGATATCCGTTCGTTTCCAGCACATATCGCTAGAACTACCTTGACAGATTTGGACGTTATCACTTTCTGTGGCTCCCAAGGTTATTTGCCGAGGAGAGAAGAAGTCGTAGAGATCCTGTTGTTGTACCATTTGCCAAGATTCTGTTGATGTAAAGTTCATACCTATTGATTGATCATTATATGTAAGTCTGGAGTTTTCGGATTGAAGTTGTTGTTCTGTTATATTAGAGTGATTTATATGAATATTGAGTCCAAATGTATTTAGATCAGAATTATCAATAGAGTTGTTGTTTGCAATAGGAAAGCTGATGGAAGAGGTGGTAGTATTGATGTTGTGGGATAATTGGTTGGTGGTTGGTTTGGTGAGCGTCTTCTTGGATGCACGTCGCTTCTTCTCACTTGGCTTCCTGGGAGCGTACTTGTAGGTAGGATAAGCCTTCTTGTGAGCTTCCTTCAATAGATCGGCACGAATCTTGTACTTCAAACGCCGCTCTGGAGTTTCTGCAGCCCACATGCCGGCGATAATCGAAGCTAGAAAAAAAATTAGAAGA-TTGAAGTGAAGCATATAACAAATGGGTAACTTACAAATCTCGTTATTGGTGATACCTGGATAGGCTTTCTTGATGGGAATATGGTTATCAGCACGATAAAGAATCCACTCATTAGCGGGACGTGGGATCTTTGGCTTGAGAGCAGCAGGCAGGGACGGTGATAGATGCTTTTTCCCTGAGCCAGAGCAGAGAGTCACCCCAACATTCGTCGGAAGAATTGTGCAATTTTCATCCCATGAGCCGTTCATCATCCTTCGATGCTCGACATTGAGAGGCTCCAGACACAAATTGGTGAAGCCTGCGACGGCTAACATCTGTTTGTCCTCAAACTCATCCAATGGGGCAAGAAATATTCTGCTGACATAGGCGTCTCTGACGAAAACACCTTTCCGATCAGTGTGTTGCCTGTAATTGCATGTTAGACGAGACCGTAATATAGAGCAGATGTTACATACTCATAAAAATGAAGCAGTATTTGACGTTCAGGTGTGCCAATACCAAGGTATTGAGAATCTTTTAGTTCACACCATGGGTTGATGTCAAGTGCGTTATACAGATCCAATTCATTGAAGAAAGTGCGCATCGCATCATAAATCTCCTTCGATAATCCAGTAATGCCATAAGCTTCGACAGGTGTGATGTCGACTGCAGGATAAGGAACATCTGCGAGGGGAGTTTCAAGAATAGTACCGCGATGCGGTACCCATTTCCCAAGTCTGAGGGTGGACAGAGACAT---------------------------------------------------------------------------------------------------------------------------------------------------------------------------------------------------------------------------------------------------------------------------------------------------------------------------------------------------------------------------------------------------------------------------------------------------------------------------------------------------------------------------------------------------------------------------------------------------------------------------------------------------------------------------------------------------------------------------------------------------------------------------------------------------------------------------------------------------------------------------------------------------------------------------------------------------------------------------------------------------------------------------------------------------------------------------------------------------------------------------------------------------------------------------------------------------------------------------------------------------------------------------------------------------------------------------------------------------------------------------------------------------------------------------------------------------------------------------------------------------------------------------------------------------------------------------------------------------------------------------------------------------------------------------------------------------------------------------------------------------------------------------------------------------------------------------------------------------------------------------------------------------------------------------------------------------------------------------------------------------------------------------------------------------------------------------------------------------------------------------------------------------------------------------------------------------------------------------------------------------------------------------------------------------------------------------------------------------------------------------------------------------------------------------------------------------------------------------------------------------------------------------------------------------------------------------------------------------------------------------------------------------------------------------------------------------------------------------------------------------------------------------------------------------------------------------------------------------------------------------------------------------------------------------------------------------------------------------------------------------------------------------------------------------------------------------------------------------------------------------------------------------------------------------------------------------------------------------------------------------------------------------------------------------------------------------------------------------------------------------------------------------------------------------------------------------------------------------------------------------------------------------------------------------------------------------------------------------------------------------------------------------------------------------------------------------------------------------------------------------------------------------------------------------------------------------------------------------------------------------------------------------------------------------------------------------------------------------------------------------------------------------------------------------------------------------------------------------------------------------------------------------------------------------------------------------------------------------------------------------------------------------------------------------------------------------------------------------------------------------------------------------------------------------------------------------------------------------------------------------------------------------------------------------------------------------------------------------------------------------------------------------------------------------------------------------------------------------------------------------------------------------------------------------------------------------------------------------------------------------------------------------------------------------------------------------------------------------------------------------------------------------------------------------------------------------------------------------------------------------------------------------------------------------------------------------------------------------------------------------------------------------------------------------------------------------------------------------------------------------------------------------------------------------------------------------------------------------------------------------------------------------------------------------------------------------------------------------------------------------------------------------------------------------------------------------------------------------------------------------------------------------------------------------------------------------------------------------------------------------------------------------------------------------------------------------------------------------------------------------------------------------------------------------------------------------------------------------------------------------------------------------------------------------------------------------------------------------------------------------------------------------------------------------------------------------------------------------------------------------------------------------------------------------------
>Strain_44Ba12_MAT1_1_1_3_prime_end
------------------------------------------------------------------------------------------------------------------------------------------------------------------------------------------------------------------------------------------------------------------------------------------------------------------------------------------------------------------------------------------------------------------------------------------------------------------------------------------------------------------------------------------------------------------------------------------------------------------------------------------------------------------------------------------------------------------------------------------------------------------------------------------------------------------------------------------------------------------------------------------------------------------------------------------------------------------------------------------------------------------------------------------------------------------------------------------------------------------------------------------------------------------------------------------------------------------------------------------------------------------------------------------------------------------------------------------------------------------------------------------------------------------------------------------------------------------------------------------------------------------------------------------------------------------------------------------------------------------------------------------------------------------------------------------------------------------------------------------------------------------------------------------------------------------------------------------------------------------------------------------------------------------------------------------------------------------------------------------------------------------------------------------------------------------------------------------------------------------------------------------------------------------------------------------------------------------------------------------------------------------------------------------------------------------------------------------------------------------------------------------------------------------------------------------------------------------------------------------------------------------------------------------------------------------------------------------------------------------------------------------------------------------------------------------------------------------------------------------------------------------------------------------------------------------------------------------------------------------------------------------------------------------------------------------------------------------------------------------------------------------------------------------------------------------------------------------------------------------------------------------------------------------------------------------------------------------------------------------------------------------------------------------------------------------------------------------------------------------------------------------------------------------------------------------------------------------------------------------------------------------------------------------------------------------------------------------------------------------------------------------------------------------------------------------------------------------------------------------------------------------------------------------------------------------------------------------------------------------------------------------------------------------------------------------------------------------------------------------------------------------------------------------------------------------------------------------------------------------------------------------------------------------------------------------------------------------------------------------------------------------------------------------------------------------------------------------------------------------------------------------------------------------------------------------------------------------------------------------------------------------------------------------------------------------------------------------------------------------------------------------------------------------------------------------------------------------------------------------------------------------------------------------------------------------------------------------------------------------------------------------------------------------------------------------------------------------------------------------------------------------------------------------------------------------------------------------------------------------------------------------------------------------------------------------------------------------------------------------------------------------------------------------------------------------------------------------------------------------------------------------------------------------------------------------------------------------------------------------------------------------------------------------------------------------------------------------------------------------------------------------------------------------------------------------------------------------------------------------------------------------------------------------------------------------------------------------------------------------------------------------------------------------------------------------------------------------------------------------------------------------------------------------------------------------------------------------------------------------------------------------------------------------------------------------------------------------------------------------------------------------------------------------------------------------------------------------------------------------------------------------------------------------------------------------------------------------------------------------------------------------------------------------------------------------------------------------------------------------------------------------------------------------------------------------------------------------------------------------------------------------------------------------------------------------------------------------------------------------------------------------------------------------------------------------------------------------------------------------------------------------------------------------------------------------------------------------------------------------------------------------------------------------------------------------------------------------------------------------------------------------------------------------------------------------------------------------------------------------------------------------------------------------------------------------------------------------------------------------------------------------------------------------------------------------------------------------------------------------------------------------------------------------------------------------------------------------------------------------------------------------------------------------------------------------------------------------------------------------------------------------------------------------------------------------------------------------------------------------------------------------------------------------------------------------------------------------------------------------------------------------------------------------------------------------------------------------------------------------------------------------------------------------------------------------------------------------------------------------------------------------------------------------------------------------------------------------------------------------------------------------------------------------------------------------------------------------------------------------------------------------------------------------------------------------------------------------------------------------------------------------------------------------------------------------------------------------------------------------------------------------------------------------------------------------------------------------------------------------------------------------------------------------------------------------------------------------------------------------------------------------------------------------------------------------------------------------------------------------------------------------------------------------------------------------------------------------------------------------------------------------------------------------------------------------------------------------------------------------------------------------------------------------------------------------------------CTATGAATCGGTCAAGTCTAAAACAATTAGTATGGTACAATCAAATGGGTGAACAGGTTGACTTACCTGATGGTGGAGAGATATCGCCAGGAATATAGAGGCTGTTTGCATCACCAAGAGAGGTGGGGTTGAATTGATCGAATTGGTTTTCAAGGCCATTTAGGTCAATAGACCCATTGTCCTGACTCCAGTAGCCAGCCATCATACCAGTGGACCAAGGAGGTGGTGGTGGCAGTGTGCCAGTGGGCAGTGGTGTAGATAGAGTGTAAGTAAGAGGGTGGTCGAAAGCTGGCTTGGGAGGTGGAGCAACAATGACACCTTTAGGCATCTCCCAGGCACCATATGCATTCTGAGTGGAAGCAATGTGTTGTGTAACAGGGAGGGTACCTTGGATAGCCATATTAGCATTTGGATGCATACGGTTCCAGCCCTGAACGATGCCAGCAGCAGTTGCGGCT------------------------------------------------------------------------------------------------------------------------------------------------------------------------------------------------------------------------------------------------------------------------------------------------------------------------------------------------------------------------------------------------------------------------------------------------------------------------------------------------------------------------------------------------------------------------------------------------------------------------------------------------------------------------------------------------------------------------------------------------------------------------------------------------------------------------------------------------------------------------------------------------------------------------------------------------------------------------------------------------------------------------------------------------------------------------------------------------------------------------------------------------------------------------------------------------------------------------------------------------------------------------------------------------------------------------------------------------------------------------------------------------------------------------------------------------------------------------------------------------------------------------------------------------------------------------------------------------------------------------------------------------------------------------------------------------------------------------------------------------------------------------------------------------------------------------------------------------------------------------------------------------------------------------------------------------------------------------------------------------------------------------------------------------------------------------------------------------------------------------------------------------------------------------------------------------------------------------------------------------------------------------------------------------------------------------------------------------------------------------------------------------------------------------------------------------------------------------------------------------------------------------------------------------------------------------------------------------------------------------------------------------------------------------------------------------------------------------------------------------------------------------------------------------------------------------------------------------------------------------------------------------------------------------------------------------------------------------------------------------------------------------------------------------------------------------------------------------------------------------------------------------------------------------------------------------------------------------------------------------------------------------------------------------------------------------------------------------------------------------------------------------------------------------------------------------------------------------------------------------------------------------------------------------------------------------------------------------------------------------------------------------------------------------------------------------------------------------------------------------------------------------------------------------------------------------------------------------------------------------------------------------------------------------
>Strain_44Ba12_MAT1_2_4
-------------------------------------------------------------------------------------------------------------------------------------------------------------------------------------------------------------------------------------------------------------------------------------------------------------------------------------------------------------------------------------------------------------------------------------------------------------------------------------------------------------------------------------------------------------------------------------------------------------------------------------------------------------------------------------------------------------------------------------------------------------------------------------------------------------------------------------------------------------------------------------------------------------------------------------------------------------------------------------------------------------------------------------------------------------------------------------------------------------------------------------------------------------------------------------------------------------------------------------------------------------------------------------------------------------------------------------------------------------------------------------------------------------------------------------------------------------------------------------------------------------------------------------------------------------------------------------------------------------------------------------------------------------------------------------------------------------------------------------------------------------------------------------------------------------------------------------------------------------------------------------------------------------------------------------------------------------------------------------------------------------------------------------------------------------------------------------------------------------------------------------------------------------------------------------------------------------------------------------------------------------------------------------------------------------------------------------------------------------------------------------------------------------------------------------------------------------------------------------------------------------------------------------------------------------------------------------------------------------------------------------------------------------------------------------------------------------------------------------------------------------------------------------------------------------------------------------------------------------------------------------------------------------------------------------------------------------------------------------------------------------------------------------------------------------------------------------------------------------------------------------------------------------------------------------------------------------------------------------------------------------------------------------------------------------------------------------------------------------------------------------------------------------------------------------------------------------------------------------------------------------------------------------------------------------------------------------------------------------------------------------------------------------------------------------------------------------------------------------------------------------------------------------------------------------------------------------------------------------------------------------------------------------------------------------------------------------------------------------------------------------------------------------------------------------------------------------------------------------------------------------------------------------------------------------------------------------------------------------------------------------------------------------------------------------------------------------------------------------------------------------------------------------------------------------------------------------------------------------------------------------------------------------------------------------------------------------------------------------------------------------------------------------------------------------------------------------------------------------------------------------------------------------------------------------------------------------------------------------------------------------------------------------------------------------------------------------------------------------------------------------------------------------------------------------------------------------------------------------------------------------------------------------------------------------------------------------------------------------------------------------------------------------------------------------------------------------------------------------------------------------------------------------------------------------------------------------------------------------------------------------------------------------------------------------------------------------------------------------------------------------------------------------------------------------------------------------------------------------------------------------------------------------------------------------------------------------------------------------------------------------------------------------------------------------------------------------------------------------------------------------------------------------------------------------------------------------------------------------------------------------------------------------------------------------------------------------------------------------------------------------------------------------------------------------------------------------------------------------------------------------------------------------------------------------------------------------------------------------------------------------------------------------------------------------------------------------------------------------------------------------------------------------------------------------------------------------------------------------------------------------------------------------------------------------------------------------------------------------------------------------------------------------------------------------------------------------------------------------------------------------------------------------------------------------------------------------------------------------------------------------------------------------------------------------------------------------------------------------------------------------------------------------------------------------------------------------------------------------------------------------------------------------------------------------------------------------------------------------------------------------------------------------------------------------------------------------------------------------------------------------------------------------------------------------------------------------------------------------------------------------------------------------------------------------------------------------------------------------------------------------------------------------------------------------------------------------------------------------------------------------------------------------------------------------------ATGCAACCACAAGCAAGAGCCAATGCAGGTGCCGAGACATCGACAGGACGGTCTCAGATCAACGCAATGTATGTTCTCAATCACATGAATGACTTTTCCCGAGATTTCAAGCGGCCGGGTTCCAAGACGACAACTCCACAACCATTTTTAGGAATTGCTCCTATAGCATATGACGTTAATTACACGGTGATACACGACTCTCTCCAATGGATAGGAGGAGATGAAAGGCAACTTCGGAAACCCAAAGTGACCACAGAGCAACGTCAGTCACAGAGGGAGCTATCAAATGTCGTCCGACACACGAATAACCTTGCGAATAGCTTTATGAAACTCGAAACGGGGCTTCTTAACTTGCGTTTCGACAAACAAGGGTCAGCACCATTGATCAGGCAATTAGCTGCAGGACAAAGAATTGCGTTGCGAATTTATCTACAGAAGTGAGTAGAAAATTATTTGTCTCTAAACATTATTGATAAAAAGTTCCAGCGAAATCACAAAACAAGCAGCCGATTTGGGGCTGGTGAAACTCGGTGAATGCGAAACTTTGGCTATAAGAGATGTGGTGAAGAGCATGGTTGACCGTCGCCGAACAATTACTCAAGCAGAGGGCAATGTATTTGCAGACGAGATATTTGAGAACGAGTTCGATTTCGACAATGGGGATGAATCTGGGGAGGCACATATAGAGGCATATTTAAAAAGGAGTGAAGAGATACGCAACGAGAGTGAGCTCCTCTATATATGTGAATGTCAGATTAAGCTAATTCAATGCAGTCTCTGATCTGATTTGGAATCTACAATTCGATCGTACTTTCGCGAGAACTATGTCCCATCTCCTCCCTTTGAATTATGACTCTTGGAAAGAGAAGATTATAACACCGACGAGTATACGAAAGAGAAGGTGTATGAGGAGAATAAAACGAGTTGAAAGTGCAGGTGGATAG-----------------------------------------------------------------------------------------------------------------------------------------------------------------------------------------------------------------------------------------------------------------------------------------------------------------------------------------------------------------------------------------------------------------------------------------------------------------------------------------------------------------------------------------------------------------------------------------------------------------------------------------------------------------------------------------------------------------------------------------------------------------------------------------------------------------------------------------------------------------------------------------------------------------------------------------------------------------------------------------------------------------------------------------------------------------------------------------------------------------------------------------------------------------------------------------------------------------------------------------------------------------------------------------------------------------------------------------------------------------------------------------------------------------------------------------------------------------------------------------------------------------------------------------------------------------------------------------------------------------------------------------------------------------------------------------------------------------------------------------------------------------------------------------------------------------------------------------------------------------------------------------------------------------------------------------------------------------------------------------------------------------------------------------------------------------------------------------------------------------------------------------------------------------------------------------------------------------------------------------------------------------------------------------------------------------------------------------------------------------------------------------------------------------------------------------------------------------------------------------------------------------------------------------------------------------------------------------------------------------------------------------------------------------------------------------------------------------------------------------------------------------------------------------------------------------------------------------------------------------------------------------------------------------------------------------------------------------------------------------------------------------------------------------------------------------------------------------------------------------------------------------------------------------------------------------------------------------------------------------------------------------------------------------------------------------------------------------------------------------------------------------------------------------------------------------------------------------------------------------------------------------------------------------------------------------------------------------------------------------------------------------------------------------------------------------------------------------------------------------------------------------------------------------------------------------------------------------------------------------------------------------------------------------------------------------------------------------------------------------------------------------------------------------------------------------------------------------------------------------------------------------------------------------------------------------------------------------------------------------------------------------------------------------------------------------------------------------------------------------------------------------------------------------------------------------------------------------------------------------------------------------------------------------------------------------------------------------------------------------------------------------------------------------------------------------------------------------------------------------------------------------------------------------------------------------------------------------------------------------------------------------------------------------------------
