# Supplementary material for: The Sclerotinia sclerotiorum Mating Type Locus (MAT) Contains a 3.6-kb Region That Is Inverted in Every Meiotic Generation
Source: PLoS One. 2013 Feb 15;8(2):e56895. doi: 10.1371/journal.pone.0056895 (PMC3574095; doi:10.1371/journal.pone.0056895)
Supplement: Alignment S2 — FASTA text file with alignment of Sclerotinia sclerotiorum and Botrytis cinerea MAT1-1-1 and MAT1-2-1 demonstrating the absence of the 250-bp motifs in B. cinerea MAT1-2-1. Sequence accession numbers are given as part of sequence names. (TXT) [file pone.0056895.s015.txt]

>Strain_44Ba1_250_bp_motif 
-------------------------------------------------------------------------------------------------------------------------------------------------------------------------------------------------------------------------------------------------------------------------------------------------------------------------------------------------------------------------------------------------------------------------------------------------------TTATGAGAGATACCAATGTCAGAAGAACTGTCTCTGAGTACCTTGCTCTTGTATGTCCTTACATTGGTATCCTTGCTGTTAATGATTATCTTACCGATCTCAATTGGATATTCGAAACAAATGAAGAAGGGATTGTTTGTCTTCGTCAAACTTCTCCATCAGA-----TATCCGTTCGTTTCCAGCA--CATATCGCTAGAA-------CTACCTTGACAGATTTGGACGTTATCACTTTCT-------GTGGCTCCCAAGGTTATTTGCC----------------------------------------------------------------------------------------------------------------------------------------------------------------------------------------------------------------------------------------------------------------------------------------------------------------------------------------------------------------------------------------------------------------------------------------------------------------------------------------------------------------------------------------------------------------------------------------------------------------------------------------------------------------------------------------------------------------------------------------------------------------------------------------------------------------------------------------------------------------------------------------------------------------------------------------------------------------------------------------------------------------------------------------------------------------------------------------------------------------------------------------------------------------------------------------------------------------------------------------------------------------------------------------------------------------
>Strain_44Ba1_MAT1_1_1_JQ815883 
------------------------------------ATGAAGCGGCAG--CAAAGAAAATTAACAACTACTCAGTATCGTGTGTCAAAACCAGCAACTAAATGCAGAAGAGCCAATGACAGCATACAGCCACTTACCTACCATACAGCTCCATTCATCGGTGAAATTGAGGGTGGTATACAACATGTTGCAATGAATACGAGACAAATCGGGTGGGTTGAGGCTCCTCGGCGCTCTGTCAATTCATATATATTGTTCCGTAGTAAGTTTTCTGATTGTCAACTATTTG-CAGAAGACCAACATCTACCTAGCCTTCTATATGATTTTGAATGTGCTTGGAAATATTCCGCAAAAGTACAAGTCTGCTATCCTCAGTGTCTTATGGGGACGTGATCCTTTTCATGCTAAATGGTCTATCCTTGCTCGCGCAT--ATACCCTTATGAGAGATACCAATGTCAGAAGAACTGTCTCTGAGTACCTTGCTCTTGTATGTCCTTACATTGGTATCCTTGCTGTTAATGATTATCTTACCGATCTCAATTGGATATTCGAAACAAATGAAGAAGGGATTGTTTGTCTTCGTCAAACTTCTCCATCAGA-----TATCCGTTCGTTTCCAGCA--CATATCGCTAGAA-------CTACCTTGACAGATTTGGACGTTATCACTTTCT-------GTGGCTCCCAAGGTTATTTGCCAGCCGCAACTGCTGCTGGCATCGTTCAGGGCTGGAACCGTATGCATCCAAATGCTAATATGGCTATCCAAGGTACCCTCCCTGTTACACAACACATTGCTTCCACTCAGAATGCATATGGTGCCTGGGAGATGCCTAAAGGTGTCATTGTTGCTCCACCTCCCAAGCCAGCTTTCGACCACCCTCTTACTTACACTCTATCT------------------ACACCACTGCCCACTGGCACACTGCCACCACCACCTCCTTGGTCCACTGGTATGATGGCTGGCTACTGGAGTCAGGACAATGGGTCTATTGACCTAAATGGCCTTGAAAACCAATTCGATCAATTCAACCCCACCTCTCTTGGTGATGCAAACAGCCTCTATATTCCTGGCGATATCTCTCCACCATCAGGTAAGTCAACCTGTTCACCCATTTGATTGTACCATACTAATTGTTTTAGACTTGACCGATTCATAG--------------------------------------------------------------------------------------------------------------------------------------------------------------------------------------------------------------------------------------------------------------------------------------------------------------------------------------------------------------------------------------------------------------------------------------------------------------------------------------------------------------------------------------------------------------------------------------------------------------------------------------------------------------------------------------------------------------------------------------------------------------------------------------------------------------------
>Botrytis_cinerea_MAT1_1_1_XM_001546388 
ATGACGGCTCCCTTCAAAACCACGATGAAGCACACCTACAAGCGACAG--CAAAAGAAGTTAACGACTACCCAATACCGTGTTTCAAAACCAGCAGCTAAATGCAGAAGAGCCAACGATGCCATGCAGTCACTGACATATCATTCAGCTCCGTTCATTTCTGAGGCCGAGGGTGGCATGCAACACGTTGCAATGAATGAGAGACAAACCGCATGGGTTGAGGCTCCTCGGCGCTCGGTCAATTCATATATATTGTTTCGTAGTAAGTATCTCGACCAATAACTGTTTTTCAAAGGTCTAACATCTGCTTAGCCTTCTACATGATTTTGACGGTGCTTGGGAATATTCCGCAGAAGTACAAGTCTGCTATCCTCAGTGTCTTGTGGGGTCGCGATCCTTTTCACGCCAAATGGTCCATCATTGCTCGCGCTT--ATACCCTCATGAGAGATGCTGGTGTTAGGAGATCCGTATCCGAGTTCCTTGCTCTCGTGTGCCCCCACATTGGTATCCTAACTGTCGACGATTACCTTTCCGACCTCAACTGGACATTCGAAACCAATGAAGAAGGGACTGTCTGTCTTCGCCAGACTTCTCCACCAGA-----GATCGGTTCGTTTCCAGCA--CACATCGCCAGAA-------CTCTCTTAACAGATTTGGACATCATCACCTTTT-------GTGGCACTCAAGGCTACTTGCCAGTTGCGACCGCTGCCAGCATTGTTCAAGGTTGGAACCGTGTGCATCCAATGGCCAACATGGCTATTCAAGGCACTCTCCCTGTTACACAGCACATTGCTTCCACTCAGAATGCATATGGTGCCTGGGAGATGCCTTCAGGTGTCATAGTTGCTCCACCCCCCAAGCCGGCTTTCGACCAGCCTATTGCTTACACTCCTCCCGCTCTAGTGCCAGGTGCAACAGCATCACTAACTGGCTCACTGCCACCACCTCCTCCTTGGTCCACTGGTATGATGGCTGGATACTGGGGTCACGACAGTGGTACTATCGACCTCAGTGCACTTCACACTCAATTCGATCAATTCAACCCCACCTCTCTCACTGACGCAGGCGGTCTCTACATGCCTGAAGATGTCCCTTCACCACCACGTGAGCCAATTCTATCAAGCACTTAAATTTACCATACTGACTGTTTTAGTCTTTGCCGACTTCTAA--------------------------------------------------------------------------------------------------------------------------------------------------------------------------------------------------------------------------------------------------------------------------------------------------------------------------------------------------------------------------------------------------------------------------------------------------------------------------------------------------------------------------------------------------------------------------------------------------------------------------------------------------------------------------------------------------------------------------------------------------------------------------------------------------------------------
>Strain_44Ba1_MAT1_2_1_JQ815883 
---------------------------------------------------------------------------------------------------------------------------------------------------------------------------------------------------------------------------------------------------------------------------------------------------------------------------------------------------------------------------------------------------------------------------------------------------------------------------------------------------------------------------------------------------------------------------------------------------------------------TCAGA-----TATCCGTTCGTTTCCAGCA--CATATCGCTAGAA-------CTACCTTGACAGATTTGGACGTTATCACTTTCT-------GTGGCTCCCAAGGTTATTTGCCGAGGAGAGAAGAAGTCGTAGAGATCCTGTTGTTGTACCATTTGCCAAGATTCTGTTG-ATGTAAAGTTCATACCTATTGATTGATCATTATATGTAAGTCTGGAGTTTTCGGATTGAAGTTGTTGTTCTGTTATATTAGAGT-GATTTATATGAATATTGAG-TCCAAATGT----ATTTAGATCAGAAT--TATCA---ATAGAGTTGTTGTTTGCAATAGGAAAGCTGATGGAAGA---GGTGGTAGTATT-------GATGTTG-TGG--------------GATAATTGGTTGGTGGTTGGTTTGGTGAGCGTCTTCTTGGATGCACGT-CGCTTCTTCTCACTTGGCTTCCTGGGAGCGTACTTGTAGGTAGGATAAGCCTTCTTGTGAGCTTCCTTCAATAGATC--GGCACGAATCT---TGTAC-TTCAAACGCCGCTCTGGAGTTTCTGCAGCCCACATGCCGGCGATAATCGAAGCTA-GAAAA-AAAATTAGAAGATTGAAGTGAAGC-ATATAACAAATGGG-TAACTTACAAAT--CTCGTTATTGGTGATACCTGGATAGGCTTTCTTGATGGGAATATGGTTATCAGCACGATAAAGAATCCACTCATTAGCGGGACGTGGGATCTTTGGCTTG-AGAGCAGCAGGCAGGGACGGTGA---TAGATGCTTTTTCCCTGAGCCAGAGCAGAGAGTCACCCCAACATTCGTCGGAAGAATTGTGCAATTTTCATCCCATGAGCCGTTCATCATCCTTCGATGCTCGACATTGAGAGGCTCCAGACACAAATTGGTGAAGCCT-GCGACGGCTAACATCTGTTTGTCCTCAAACTCATCCAATGGGGCAAGAAATATTCTGCTGACATAGGCGTCTCTGACGAAAACACCTTTCCGATCAGTGTGTTGCCTGTAATTGCATGTTAGACGAGACCGTAATATAGAGCAGATGT-TACATACTCATAAAAATGAAGCAGTATTTGACGTTCAGGTGTGCCAAT-ACCAAGGT-ATTGAGAATCTTTTAGTTCACACCATGGGT-TGATGTCAAGTGCGTTATACAGATCCAATTCATTGAAGAAAGTGCGCATCGCATCATAAATCTCCTTCGATAATCCAGTAATGCCATAAGCTTCGA-CAGGTGTGATGTCGACTGCAGGATAAGGAACATCTGCGAGGGGAGTTTCAAGAATAGT--ACCGCGATGCGGTACCCATTTCCCAAGTCTG-AG---GGTGGACA-GAGACAT
>Strain_44Ba1_MAT1_2_1_and_downstream_JQ815883 
-------------------------------------------------------------------------------------------------------------------------------------------------------------------------------------------------------------------------------------------------------------------------------------------------------------------------------------------------------------------------------------------------------------------------------------------------------TTATGAGAGATACCAATGTCAGAAGAACTGTCTCTGAGTACCTTGCTCTTGTATGTCCTTACATTGGTATCCTTGCTGTTAATGATTATCTTACCGATCTCAATTGGATATTCGAAACAAATGAAGAAGGGATTGTTTGTCTTCGTCAAACTTCTCCATCAGA-----TATCCGTTCGTTTCCAGCA--CATATCGCTAGAA-------CTACCTTGACAGATTTGGACGTTATCACTTTCT-------GTGGCTCCCAAGGTTATTTGCCGAGGAGAGAAGAAGTCGTAGAGATCCTGTTGTTGTACCATTTGCCAAGATTCTGTTG-ATGTAAAGTTCATACCTATTGATTGATCATTATATGTAAGTCTGGAGTTTTCGGATTGAAGTTGTTGTTCTGTTATATTAGAGT-GATTTATATGAATATTGAG-TCCAAATGT----ATTTAGATCAGAAT--TATCA---ATAGAGTTGTTGTTTGCAATAGGAAAGCTGATGGAAGA---GGTGGTAGTATT-------GATGTTG-TGG--------------GATAATTGGTTGGTGGTTGGTTTGGTGAGCGTCTTCTTGGATGCACGT-CGCTTCTTCTCACTTGGCTTCCTGGGAGCGTACTTGTAGGTAGGATAAGCCTTCTTGTGAGCTTCCTTCAATAGATC--GGCACGAATCT---TGTAC-TTCAAACGCCGCTCTGGAGTTTCTGCAGCCCACATGCCGGCGATAATCGAAGCTA-GAAAA-AAAATTAGAAGATTGAAGTGAAGC-ATATAACAAATGGG-TAACTTACAAAT--CTCGTTATTGGTGATACCTGGATAGGCTTTCTTGATGGGAATATGGTTATCAGCACGATAAAGAATCCACTCATTAGCGGGACGTGGGATCTTTGGCTTG-AGAGCAGCAGGCAGGGACGGTGA---TAGATGCTTTTTCCCTGAGCCAGAGCAGAGAGTCACCCCAACATTCGTCGGAAGAATTGTGCAATTTTCATCCCATGAGCCGTTCATCATCCTTCGATGCTCGACATTGAGAGGCTCCAGACACAAATTGGTGAAGCCT-GCGACGGCTAACATCTGTTTGTCCTCAAACTCATCCAATGGGGCAAGAAATATTCTGCTGACATAGGCGTCTCTGACGAAAACACCTTTCCGATCAGTGTGTTGCCTGTAATTGCATGTTAGACGAGACCGTAATATAGAGCAGATGT-TACATACTCATAAAAATGAAGCAGTATTTGACGTTCAGGTGTGCCAAT-ACCAAGGT-ATTGAGAATCTTTTAGTTCACACCATGGGT-TGATGTCAAGTGCGTTATACAGATCCAATTCATTGAAGAAAGTGCGCATCGCATCATAAATCTCCTTCGATAATCCAGTAATGCCATAAGCTTCGA-CAGGTGTGATGTCGACTGCAGGATAAGGAACATCTGCGAGGGGAGTTTCAAGAATAGT--ACCGCGATGCGGTACCCATTTCCCAAGTCTG-AG---GGTGGACA-GAGACAT
>Botrytis_cinerea_MAT1_2_1_FQ790352 
--------------------------------------------------------------------------------------------------------------------------------------------------------------------------------------------------------------------------------------------------------------------------------------------------------------------------------------------------------------------------------------------------------------------------------------------------------------------------------------------------------------------------------------------------------------------------------------------------------------------------CCAAGTTCCAGCTCCTTTCCATAAGTCGTAAGTCGTGAAACACAGGCCACGTCGTGAAGAGTCGACGAGTTCGTGAGATTAGAGAAGTGAATACTTAGTATTGTTGTTGAGGGGAAAAGAATGTGTAGAGATCCTGTTGTTGGACCGTTTGCCAAGCTTCTGTTG-GTGCGAAGTTCATACCCATTGCTTCGTCACTATAGGAAAGCCTGTAGTGCTCAGGCTGAAGCTGTTGCTCTAGCACGTTGGAGTG-ATCCATGTGAATATTGAGC-CCAAAAGTGCCCATTGTGCCCATAATAGTATCATCGATAGAGTCGTGATTTAAGATTGGATAGTTGATGGAGGATTCGGTGG-AGGATTCGGTGGAGATGGTGGTGGAGTTGAAATTTTGAGATAGTTGGTTGGCGGTTGATTTATTGAGGGTCTTCTTGGACACACG-ACGCTTCTTCTCACTTGGCTTTCTAGGGGCGTATTTGTAAGTTGGGTAAGCCTTCTTGTGAGCTTCCTTCAACAAATC--GGCACGGATCTT---GTAC-TTCAGGCGCCGCTCTGGAGTTTCTGCAGCCCACATTCCAGCAATAATTGAAGCTATGAAAATA--GTTAGAAGGTTGAAGCAAAG-TGCGTAATAAATGCGAAAACTTACAAAT--CTCGTTATTGGTGATACCTGGATAGGCTTTCTTGATAGGCAGATGATTATCCGCACGATAAAGAATCCACTCATTAGCTGGACGTGGGATCTTTGGCTTG-AGACCAGTGGGCATGGAAGATGAGGCAAGATGATTTTTTCCTGGAGTAGAACAAGGAGTAGCTCCAGCATTTTGGGGAAGTATAGAGCTATTTTCATCCCATGAGCCGTTCATCATTCTTCGTTGCTCAATCTGAAGAGGTTCCAGACACAGATTGGCGAAACCT-GCAACAGCCAACATTTGTTTATGCTCAAACTCATCTAATGGAGCAAGGAACATTCTGTTGATATAGGCGTCTCTGACGAAAACACCCTTGCGATCGGTGTGTTGCCTACAATAGTATGTTAGATGAGGCCTCGATGTGAAGTTTA-GAGAATGTACTGATAAAAATGAAGTAGAATTTGACGTTCTGGAGTTCCAATACTCAT--ATATTCGTGATCTCGCAGCTCACACCATGGGT-TAATGTCAAGTGCGTTATACAAATCTAATTCATTGATAAAATTGCGCATCGAATTATAGATTTCCTTCGTCAGTCCAGGAATCATGTAGGATTCCA-CAGGAGTCGTATCGACTGCAGGATAAGGCACATTTGCAAGCGGCGTTTCGAGGACAGTG--CCGTGATGCGGTACCCATTTTCCTAGTC-GGAGAGAGGAG----AGAGACAT
>Botrytis_cinerea_MAT_1_2_1_and_downstream_FQ790352 
----------------------------------------------------------------------------------------------------------------------------------------------------------------------------------------------------------------------------------------------------------------------------------------------------------------------------------------------------------------------------------------AGCTTTTAGTTCCAACCATTCACCAAATCCGTATTCACAATCCATCCAATGAATTGGATTCCATTCCCGTGCATTCCACAGGCGTAATTCCAGAGGAACAAGTCGATAAAGAAGTTTATAGACCTGAGAAACTATATAAACATGAATGAAAAAAAAAGGAATGAAGAAAAATATGTACAAGTAATGAGTGCAGTAATGATCGCGGTAATGATAGGACACCA-AAGTCCAAGTTCCAGCTCCTTTCCATAAGTCGTAAGTCGTGAAACACAGGCCACGTCGTGAAGAGTCGACGAGTTCGTGAGATTAGAGAAGTGAATACTTAGTATTGTTGTTGAGGGGAAAAGAATGTGTAGAGATCCTGTTGTTGGACCGTTTGCCAAGCTTCTGTTG-GTGCGAAGTTCATACCCATTGCTTCGTCACTATAGGAAAGCCTGTAGTGCTCAGGCTGAAGCTGTTGCTCTAGCACGTTGGAGTG-ATCCATGTGAATATTGAGC-CCAAAAGTGCCCATTGTGCCCATAATAGTATCATCGATAGAGTCGTGATTTAAGATTGGATAGTTGATGGAGGATTCGGTGG-AGGATTCGGTGGAGATGGTGGTGGAGTTGAAATTTTGAGATAGTTGGTTGGCGGTTGATTTATTGAGGGTCTTCTTGGACACACG-ACGCTTCTTCTCACTTGGCTTTCTAGGGGCGTATTTGTAAGTTGGGTAAGCCTTCTTGTGAGCTTCCTTCAACAAATC--GGCACGGATCTT---GTAC-TTCAGGCGCCGCTCTGGAGTTTCTGCAGCCCACATTCCAGCAATAATTGAAGCTATGAAAATA--GTTAGAAGGTTGAAGCAAAG-TGCGTAATAAATGCGAAAACTTACAAAT--CTCGTTATTGGTGATACCTGGATAGGCTTTCTTGATAGGCAGATGATTATCCGCACGATAAAGAATCCACTCATTAGCTGGACGTGGGATCTTTGGCTTG-AGACCAGTGGGCATGGAAGATGAGGCAAGATGATTTTTTCCTGGAGTAGAACAAGGAGTAGCTCCAGCATTTTGGGGAAGTATAGAGCTATTTTCATCCCATGAGCCGTTCATCATTCTTCGTTGCTCAATCTGAAGAGGTTCCAGACACAGATTGGCGAAACCT-GCAACAGCCAACATTTGTTTATGCTCAAACTCATCTAATGGAGCAAGGAACATTCTGTTGATATAGGCGTCTCTGACGAAAACACCCTTGCGATCGGTGTGTTGCCTACAATAGTATGTTAGATGAGGCCTCGATGTGAAGTTTA-GAGAATGTACTGATAAAAATGAAGTAGAATTTGACGTTCTGGAGTTCCAATACTCAT--ATATTCGTGATCTCGCAGCTCACACCATGGGT-TAATGTCAAGTGCGTTATACAAATCTAATTCATTGATAAAATTGCGCATCGAATTATAGATTTCCTTCGTCAGTCCAGGAATCATGTAGGATTCCA-CAGGAGTCGTATCGACTGCAGGATAAGGCACATTTGCAAGCGGCGTTTCGAGGACAGTG--CCGTGATGCGGTACCCATTTTCCTAGTC-GGAGAGAGGAG----AGAGACAT
