# Supplementary material for: The Sclerotinia sclerotiorum Mating Type Locus (MAT) Contains a 3.6-kb Region That Is Inverted in Every Meiotic Generation
Source: PLoS One. 2013 Feb 15;8(2):e56895. doi: 10.1371/journal.pone.0056895 (PMC3574095; doi:10.1371/journal.pone.0056895)
Supplement: Alignment S3 — FASTA text file with alignment of Sclerotinia sclerotiorum MAT1-1 with Botrytis cinerea MAT1-1 and B. cinerea MAT1-2 . The potential crossover site between ancestral MAT1-1 and MAT1-2 is marked and includes the positions where alignment between S. sclerotiorum and B. cinerea MAT1-1 is no longer possible, and a short stretch of B. cinerea MAT1-2 region aligns. Sequence accession numbers are given as part of sequence names. (TXT) [file pone.0056895.s016.txt]

>S_sclerotiorum_44Ba1_MAT_region_JQ815883 
ATGACGACGCCCTTCAAGACTACGATGAAGCACACCATGAAGCGGCAGCAAAGAAAATTAACAACTACTCAGTATCGTGTGTCAAAACCAGCAACTAAATGCAGAAGAGCCAATGACAGCATACAGCCACTTACCTACCATACAGCTCCATTCATCGGTGAAATTGAGGGTGGTATACAACATGTTGCAATGAATACGAGACAAATCGGGTGGGTTGAGGCTCCTCGGCGCTCTGTCAATTCATATATATTGTTCCGTAGTAAGTTTTCTGATTGTCAACTATTTG-CAGAAGACCAACATCTACCTAGCCTTCTATATGATTTTGAATGTGCTTGGAAATATTCCGCAAAAGTACAAGTCTGCTATCCTCAGTGTCTTATGGGGACGTGATCCTTTTCATGCTAAATGGTCTATCCTTGCTCGCGCATATACCCTTATGAGAGATAC-CAATGTCAG-AAGAACTGTCT-CTGAGTACCTTGCTCTTGTATGTCC--TTACATTGGTATCCTTGCTGT-TAATGATTATCTTACCGATCTCAATTGGA-TATTCGAAACAAATGAAGAAGGGATTGTTTGTCTTCGTCAAACTTCTCCATCAGATATCCGTTCGTTTCCAGCACATATCGCTAGAACTACCTTGACAGATTTGGACGTTATCACTTTCTGTGGCTCCCAAGGTTATTTGCCAGCCGCAACTGCTGCTGGCATCGTTCAGGGCTGGAACCGTATGCATCCAAATGCTAATATGGCTAT--CCAAGGTACCCTCCCTGTTACACAACACATTGCTTCCACTCAGAATGCATATGGTGCCTGGGAGATGCCTAAAGGTGTCATTGTTGCTCCACCTCCCAA-GCCAGCTTTCGACCACCCTCTTACTTACACTCTATCTACACCACTGCCC------------------ACTGGCACACTGCCACCA-CCACCTCCTTGGTCCACTGGTATGATGGCTGGCTACTGGAGTCAGGACAATGGGTCTATTG-ACCT--AAATGGCCTTGAA--AACCAATTCGATCAATTCAACCCCACCTCTCTTGGTGATGCAAACAGCCTCTATATTCCTGGCGATATCTCTCCACCATCAGGTAAGTCAACCTGTTCACCCATTTGATTGTACCATACTAATTGTTTTAGACTTGACCGATTCATAGTCCACTATATTCCCG---AATCTTTCGTGACACCGAGGC---ATTGTCCTGTTCCCACAATAAACACTCCCCAGTATGGATTTAGAGCAAAAACTA-GGAGTTGGATGGATGTATATACTCATTGACGCAACATGTTTTTAGATGGAAAACCTGGGACATTTATCCACCAATTCCCAAGATA--TTGATGATAATGGTTAGTACACCAATTACGCATCAGGCTTCCTCGTTTTTATTTTCAGTACACAGATCTCATTACATTTTGATCATAATTTGGATGGATAGATACTTAAAAATGACCTGTTAAGCATCAAGCTTGCCGGTCTTG-TATATTTCAAAAGGTTATG---GCGCATAAAAATTTCATATTCCTCATTCAAAGACTTGCTAGAATCACTAAAAATATCTCATGATGGAATAAAAATATTATTACTATGCTTCAACATTTTTTCTCTTCTTTCATGATCCATGCTCAATGAAATGTGTAATAAGTATGGATCGTAGATGATGTATGAGTACTATCCACCTGCACTTTCAACTCGTTTTATTCTCCTCATAC-ACCTTCTCTTTCGTATACTCGTCGGTGTTATAATCTTCTCTTTCCAAGAGTCATAATTCAAAGGGAGGAGATGGGACATAGTTCTCGCGAAAGTACGATCGAATTGTAGATTCCAAATCAGATCAGAGACTGCATTGAATTAGCTTAATCTGACATTCACATATATAGAG-GAGCTCACTCTCGTTGCGTATCTCTTCACTCCTTTTTAAATATGCCTCTATATGTGCCTCCCCAGATTCATCCCCATTGTCGAAATCGAACTCGTTCTCAAATATCTCGTCTGCAAATACATTGCCCTCTGCTTGAGTAATTGTTCGGCGACGGTCAACCATGCTCTTCACCACATCTCTTATAGCCAAAGTTTCGCATTCACCGAGTTTCACCAGCCCCAAATCGGCTGCTTGTTTTGTGATTTCGCTGGAACTTTTTATCAATAATGTTTAGAGACAAATAATTTTCTACTCACTTCTGTAGATAAATTCGCAACGCAATTCTTTGTCCTGCAGCTAATTGCCTGATCAATGGTGCTGACCCTTGTTTGTCGAAACGCAAGTTAAGAAGCCCCGTTTCGAGTTTCATAAAGCTATTCGCAAGGTTATTCGTGTGTCGGACGACATTTGATAGCTCCCTCTGTGACTGACGTTGCTCTGTGGTCACTTTGGGTTTCCGAAGTTGCCTTTCATCTCCTCCTATCCATTGGAGAGAGTCGTGTATCACCGTGTAATTAACGTCATATGCTATAGGAGCAATTCCTAAAAATGGTTTGTGGAGTTGTCGTCTTGGAACCCGGCCGCTTGAAATCTCGGGAAAAGTCATTCATGTGATTGAGAACATACATTGCGTTGATCTGAGACCGTCCTGTCGATGTCTCGGCACCTGCATTGGCTCTTGCTTGTGGTTGCAT
>B_cinerea_MAT1_1_region_AAID01003685 
ATGACGGCTCCCTTCAAAACCACGATGAAGCACACCTACAAGCGACAGCAAAAGAAGTTAACGACTACCCAATACCGTGTTTCAAAACCAGCAGCTAAATGCAGAAGAGCCAACGATGCCATGCAGTCACTGACATATCATTCAGCTCCGTTCATTTCTGAGGCCGAGGGTGGCATGCAACACGTTGCAATGAATGAGAGACAAACCGCATGGGTTGAGGCTCCTCGGCGCTCGGTCAATTCATATATATTGTTTCGTAGTAAGTATCTCGACCAATAACTGTTTTTCAAAGGTCTAACATCTGCTTAGCCTTCTACATGATTTTGACGGTGCTTGGGAATATTCCGCAGAAGTACAAGTCTGCTATCCTCAGTGTCTTGTGGGGTCGCGATCCTTTTCACGCCAAATGGTCCATCATTGCTCGCGCTTATACCCTCATGAGAGATGC-TGGTGTTAG-GAGATCCGTAT-CCGAGTTCCTTGCTCTCGTGTGCCC--CCACATTGGTATCCTAACTGT-CGACGATTACCTTTCCGACCTCAACTGGA-CATTCGAAACCAATGAAGAAGGGACTGTCTGTCTTCGCCAGACTTCTCCACCAGAGATCGGTTCGTTTCCAGCACACATCGCCAGAACTCTCTTAACAGATTTGGACATCATCACCTTTTGTGGCACTCAAGGCTACTTGCCAGTTGCGACCGCTGCCAGCATTGTTCAAGGTTGGAACCGTGTGCATCCAATGGCCAACATGGCTAT--TCAAGGCACTCTCCCTGTTACACAGCACATTGCTTCCACTCAGAATGCATATGGTGCCTGGGAGATGCCTTCAGGTGTCATAGTTGCTCCACCCCCCAA-GCCGGCTTTCGACCAGCCTATTGCTTACACTCCTCCCGCTCTAGTGCCAGGTGCAACAGCATCACTAACTGGCTCACTGCCACCA-CCTCCTCCTTGGTCCACTGGTATGATGGCTGGATACTGGGGTCACGACAGTGGTACTATCG-ACCT--CAGTGCACTTCAC--ACTCAATTCGATCAATTCAACCCCACCTCTCTCACTGACGCAGGCGGTCTCTACATGCCTGAAGATGTCCCTTCACCACCACGTGAGCCAATTCTATCAAGCACTTAAATTTACCATACTGACTGTTTTAGTCTTTGCCGACTTCTAATTCTTTGTATATTTGTTCGAACTTTCGTGGCACCGATGTT-AATTATCTCGGCTCCACGATCAACACACTCCAGCATGGAGCTACCTCAATAATTAAGGAGTTGGATGGACGTTTATACTCGCTGGCGCAGCACGTCTTTAGATAAGGTACTCGGTGCATTT-TCCCCGGGTTCTTCAATTACTTTGATGGCAGAAGTTAAAGCTCTTATTACGCTTCAAGCCTCTTCGTTTC-ATTCTGAATATGTAGTTCTCATT----------------------------------------------CTCAGTATATAGTTTTC---------------------GGTTTCA---GTGCATAG----TTTTCATTTC---------GATTTGTT-------------------------------------------------------------------------------------------------------TATAGGTTGGAAATGGCATAT-----------------ACTCCTAAATTGACCTAT------CAAGC-ATC-----------AAGCTCGCCGGTCTTGTA------TATTTCCAAAA-----------------------------------TGGCTAAAG--------------------------------------------GTTTCGGTTGGTC---CATTAACAT-------------------------CGCAT---------------TAAATTTGG------------------------------------------GGGTTCTTTCTCAAAAGGCTTGTTTGAA--------------------------------------------------CTTTACAA--------------AGAGTT-----------------------------ATC-----------------TTTTGTTAGAACTTT-----GAAAGAACTTGGAGATGGATTATCAT--------------------------------ACTTCTTCTGCTTAAACAAATTCTCT----------------CCCTCTCTGT-GAAAC-------------------------------------ATGTGCAATGAGATATGT------GATGAGTCTTGATAGTT------------GGCGATGTTAGGTGGGTGTATT----------------------TCTCC---------------------------CACATTTTATTTATTGTCACAT----------------CCAAGAATTACATGT------------------------------------CGTGAAAA--TAAGCATGTG--------------------------GAGAC-------TCAA-------GCACC---------------------------
>B_cinerea_MAT_1_2_region_FQ790352_reversed 
GGAACGCTGATTTAGTAATTGGTGCTTGAGT-CTCCACATGCTTATTTTCACGACATGTAATTCTTGGATGTGACAATAAATAAAATGTGGGAG--AAATACACCC-ACCTAACATCGCCA-ACTATCAA-GACTCATCACATATCTCATTGCACATGTTTCACAGAGA--GGGAGAGAATTTGTTTAAGCAGAAGAAGTATGATAATCCATCTCCAAGTTCTTTCAAAGTTCTAACAAA----AGATAACTCTTTGTAA-----AGTTCAAACAAGCCTTTTGAGAAAGAAACCCCAAATTTAAT--GCGATGTTAATGGACCAACCGAAACCTTTAGCCATTTTGGAAATATACAAGACCGGCGAGCTTAATGCTTGATAGG-------TCAATTTAGGAGTATATG-CCATTTCCAACCTATAAACAAATCGAAATGAAAACTATGCACTGAAACCGAAAACTATATACTGAGAATGAGAACTATATATTCAGAATGAAACGAAGAGGCTTGAAGCGTAATAAGAGCTTTAACTTCTGCCATCAAAGTATTTAAAGAACCCGGGGAAAA-----------TGCACCGAGTATCTTATCTAAAGATGTGCTGCGCCAGCGAGTATAAACATCCATCCAACTCCTTAATTATTGAGGTAGCTCCATGCTGGAGTGTGTT-GATCGTGGAGCCGAGATAATTAACATCGGTGCCACGAAAGTTCGAACGAATATACAAAGAACTAGAAGT-CGGCAAAGACTAAAACAGTCAGCATGGTAAATT-TAAGTGCTTGATAGAATTGGCTCACGTGGTGGTGAAGGGACATCTTCAGGCAT-GTAGAGACCGCCTGCGTCAGTGAGAGAGGTGGGGTTG--AATTGATCGAATTGAGTGTGAAGTGCACTGAGGT-CGATAGTACCACTGTCGTGACCCCAGTATCCAGCCATCATACCAGTGGACCAAGGAGGAGG-TGGTGGCAGTGAGCCAGTTAGTGATGCTGTTGCACCTGGCACTAGAGCGGGAGGAGTGTAAGCAAGAGGCTGGTCGAAAGCCGGCTTGGGGGGTGGAGCAACTATGACA--CCTGAAGGCATCTCCCAGGCACCATATG---CATTCTGAG--------TGGAAGCAATGTGCTGTGTAACAGGGAGAGTGCC-----TTGAATAGCCATGTTGGCCATTGGATGCACACGGTTCCAACCTTGAACAATGCTGGC--AGCGGTCGCAACTGGCAAGTA-GCCTTGAGTGCCACAA--AAGGTGATG-----ATGTCCAAATCTGTTAAGAGAG------TTCTGGCGATGTGTGCTGGAAACGAACCGATATCTGGTGGAGA-AGTCTGACGAAGATAGACAGT-CCCTTCTT---CATTGG---TTTCGAATGTCAATTTGAGGTCGGAGAGGTAATCAT-CGACAGTTAGGATACAAATGTGGGGATATAAGAGAGCGAAGTACTTGGATTAGATTCTTCTAGCATCGACATCTCTCAAAGGGATTGGAAGGCAAGCAAACTTGGGCAATCTGGCGTTGAGGAAACCAT----ATAGCTACAAAACGCTGCGGATA--ATATTTGTAGTGCCTGCTCGAATCAGCCCTTCCTCTGGCAACACATCATTAGAGCTCAACCCAATG--------------AT-GT----------------CCTTCCGA-TACCCTTTC---CCGCTTGATCCTCCTCATACG-CCTTCTCTTTCTTAACCCTTTTGGTGTTGT---CTCCTTTGCCCAAGAGTCATAGTTCAGTGGGAAGAGATGTGACATAGTTCTCGCGAAAGTGCGATCAAATTGTAGATTCCAAATCAATTCTGAGACTGCAACGAATTAGTATAGGCAGATA--CACAAGCATGGACCGAACTTACTCTCATTACGTATCTCTTTACCCCTCTCTAGGAATGGCTTTATATATGCCACGCCTGACGCGTCGTCAACATCGAGTTTGAACTCGCGCTGAAATATGTCATCCGCAAACATATTGCCCTCTGCTTGAGTCATGGTTCTGCGACGCTCAACTATGCGCTTTGCAACATCTTTTATAAGTAAGGTTTCGCAAATTCCGAGTTTCACCAGTCCCAAATCAGCTGCTAGTCTTTTAATCTCACTGGAATATTTCATCAGTAATGTTTGAAAACAAGAATTTTGATACTCACTTCTGTATGTAGATTCGCAAGGAAATCCTTTGACCTGCAGCGAGTTTTTCTCTAAATGATGCTGAACCTCGTCCGTCGAAACGCAAGCCAAGAAGACCCGTTTCGATTTTCATAAAGCTATTGGCGAGGCTATTTCCGTACCTGACAACATCTGATAATTCTCTTTGTGAATGACGCTGCTCTGTGGTCATTTTGTCTGTTCGAATATTCCCTTCA---CCTCCTGTTTCTTGAGAAGGATTGTGTATCACGGTATAATCAACATCATACACTATAGGATTCATTTCCGGAA-CAGCGTGCTGGGTTGTTGTGTAGGAATCTAGTCGCCGGAATTCATGTGAAAAGTCTTTCATACAGCTGAGAACATGCGCTGCGTTTACCTTGGGCCGTCTGGTTGATGTCTCCACATCTCCATTAGCCTCTGCTTGTGGTTGCAT
>POTENTIAL_CROSSOVER_SITE
--------------------------------------------------------------------------------------------------------------------------------------------------------------------------------------------------------------------------------------------------------------------------------------------------------------------------------------------------------------------------------------------------------------------------------------------------------------------------------------------------------------------------------------------------------------------------------------------------------------------------------------------------------------------------------------------------------------------------------------------------------------------------------------------------------------------------------------------------------------------------------------------------------------------------------------------------------------------------------------------------------------------------------------------------------------------------------------------------------------------------------------------------------------------------------------------------------------------------------------------------------------------------------------------------------------------------------------------------------------------------------------------------------------------------------------------------------------------------------AGAGGTAATT---------------------------------------------------------------------------------------------------------------------------------------------------------------------------------------------------------------------------------------------------------------------------------------------------------------------------------------------------------------------------------------------------------------------------------------------------------------------------------------------------------------------------------------------------------------------------------------------------------------------------------------------------------------------------------------------------------------------------------------------------------------------------------------------------------------------------------------------------------------------------------------------------------------------------------------------------------------------------------------------------------------------------------------------------------------------------------------------------------------------------------------------------------------------------------------------------------------------------------------------------------
>S_sclerotiorum_44Ba1_MAT1_1_1_JQ815883 
------------------------------------ATGAAGCGGCAGCAAAGAAAATTAACAACTACTCAGTATCGTGTGTCAAAACCAGCAACTAAATGCAGAAGAGCCAATGACAGCATACAGCCACTTACCTACCATACAGCTCCATTCATCGGTGAAATTGAGGGTGGTATACAACATGTTGCAATGAATACGAGACAAATCGGGTGGGTTGAGGCTCCTCGGCGCTCTGTCAATTCATATATATTGTTCCGTAGTAAGTTTTCTGATTGTCAACTATTTG-CAGAAGACCAACATCTACCTAGCCTTCTATATGATTTTGAATGTGCTTGGAAATATTCCGCAAAAGTACAAGTCTGCTATCCTCAGTGTCTTATGGGGACGTGATCCTTTTCATGCTAAATGGTCTATCCTTGCTCGCGCATATACCCTTATGAGAGATAC-CAATGTCAG-AAGAACTGTCT-CTGAGTACCTTGCTCTTGTATGTCC--TTACATTGGTATCCTTGCTGT-TAATGATTATCTTACCGATCTCAATTGGA-TATTCGAAACAAATGAAGAAGGGATTGTTTGTCTTCGTCAAACTTCTCCATCAGATATCCGTTCGTTTCCAGCACATATCGCTAGAACTACCTTGACAGATTTGGACGTTATCACTTTCTGTGGCTCCCAAGGTTATTTGCCAGCCGCAACTGCTGCTGGCATCGTTCAGGGCTGGAACCGTATGCATCCAAATGCTAATATGGCTAT--CCAAGGTACCCTCCCTGTTACACAACACATTGCTTCCACTCAGAATGCATATGGTGCCTGGGAGATGCCTAAAGGTGTCATTGTTGCTCCACCTCCCAA-GCCAGCTTTCGACCACCCTCTTACTTACACTCTATCTACACCACTGCCC------------------ACTGGCACACTGCCACCA-CCACCTCCTTGGTCCACTGGTATGATGGCTGGCTACTGGAGTCAGGACAATGGGTCTATTG-ACCT--AAATGGCCTTGAA--AACCAATTCGATCAATTCAACCCCACCTCTCTTGGTGATGCAAACAGCCTCTATATTCCTGGCGATATCTCTCCACCATCAGGTAAGTCAACCTGTTCACCCATTTGATTGTACCATACTAATTGTTTTAGACTTGACCGATTCATAG--------------------------------------------------------------------------------------------------------------------------------------------------------------------------------------------------------------------------------------------------------------------------------------------------------------------------------------------------------------------------------------------------------------------------------------------------------------------------------------------------------------------------------------------------------------------------------------------------------------------------------------------------------------------------------------------------------------------------------------------------------------------------------------------------------------------------------------------------------------------------------------------------------------------------------------------------------------------------------------------------------------------------------------------------------------------------------------------------------------------------------------------------------------------------------------------------------------------------------------------------------------------------------------------------------------------------------------------------------------------------------------------------------------------------------------------------------------------------------------------------------------------------
>B_cinerea_MAT1_1_1_XM_001546388 BC1T_1514_MAT1_1_1
ATGACGGCTCCCTTCAAAACCACGATGAAGCACACCTACAAGCGACAGCAAAAGAAGTTAACGACTACCCAATACCGTGTTTCAAAACCAGCAGCTAAATGCAGAAGAGCCAACGATGCCATGCAGTCACTGACATATCATTCAGCTCCGTTCATTTCTGAGGCCGAGGGTGGCATGCAACACGTTGCAATGAATGAGAGACAAACCGCATGGGTTGAGGCTCCTCGGCGCTCGGTCAATTCATATATATTGTTTCGTAGTAAGTATCTCGACCAATAACTGTTTTTCAAAGGTCTAACATCTGCTTAGCCTTCTACATGATTTTGACGGTGCTTGGGAATATTCCGCAGAAGTACAAGTCTGCTATCCTCAGTGTCTTGTGGGGTCGCGATCCTTTTCACGCCAAATGGTCCATCATTGCTCGCGCTTATACCCTCATGAGAGATGC-TGGTGTTAG-GAGATCCGTAT-CCGAGTTCCTTGCTCTCGTGTGCCC--CCACATTGGTATCCTAACTGT-CGACGATTACCTTTCCGACCTCAACTGGA-CATTCGAAACCAATGAAGAAGGGACTGTCTGTCTTCGCCAGACTTCTCCACCAGAGATCGGTTCGTTTCCAGCACACATCGCCAGAACTCTCTTAACAGATTTGGACATCATCACCTTTTGTGGCACTCAAGGCTACTTGCCAGTTGCGACCGCTGCCAGCATTGTTCAAGGTTGGAACCGTGTGCATCCAATGGCCAACATGGCTAT--TCAAGGCACTCTCCCTGTTACACAGCACATTGCTTCCACTCAGAATGCATATGGTGCCTGGGAGATGCCTTCAGGTGTCATAGTTGCTCCACCCCCCAA-GCCGGCTTTCGACCAGCCTATTGCTTACACTCCTCCCGCTCTAGTGCCAGGTGCAACAGCATCACTAACTGGCTCACTGCCACCA-CCTCCTCCTTGGTCCACTGGTATGATGGCTGGATACTGGGGTCACGACAGTGGTACTATCG-ACCT--CAGTGCACTTCAC--ACTCAATTCGATCAATTCAACCCCACCTCTCTCACTGACGCAGGCGGTCTCTACATGCCTGAAGATGTCCCTTCACCACCACGTGAGCCAATTCTATCAAGCACTTAAATTTACCATACTGACTGTTTTAGTCTTTGCCGACTTCTAA--------------------------------------------------------------------------------------------------------------------------------------------------------------------------------------------------------------------------------------------------------------------------------------------------------------------------------------------------------------------------------------------------------------------------------------------------------------------------------------------------------------------------------------------------------------------------------------------------------------------------------------------------------------------------------------------------------------------------------------------------------------------------------------------------------------------------------------------------------------------------------------------------------------------------------------------------------------------------------------------------------------------------------------------------------------------------------------------------------------------------------------------------------------------------------------------------------------------------------------------------------------------------------------------------------------------------------------------------------------------------------------------------------------------------------------------------------------------------------------------------------------------------
>S_sclerotiorum_44Ba1_MAT1_2_4_JQ815883 
----------------------------------------------------------------------------------------------------------------------------------------------------------------------------------------------------------------------------------------------------------------------------------------------------------------------------------------------------------------------------------------------------------------------------------------------------------------------------------------------------------------------------------------------------------------------------------------------------------------------------------------------------------------------------------------------------------------------------------------------------------------------------------------------------------------------------------------------------------------------------------------------------------------------------------------------------------------------------------------------------------------------------------------------------------------------------------------------------------------------------------------------------------------------------------------------------------------------------------------------------------------------------------------------------------------------------------------------------------------------------------------------------------------------------------------------------------------------------------------------------------------------------------------------------------------------------------------------------------------------------------------------------------------------------------------------------------------------------------------------------------------CTATCCACCTGCACTTTCAACTCGTTTTATTCTCCTCATAC-ACCTTCTCTTTCGTATACTCGTCGGTGTTATAATCTTCTCTTTCCAAGAGTCATAATTCAAAGGGAGGAGATGGGACATAGTTCTCGCGAAAGTACGATCGAATTGTAGATTCCAAATCAGATCAGAGACTGCATTGAATTAGCTTAATCTGACATTCACATATATAGAG-GAGCTCACTCTCGTTGCGTATCTCTTCACTCCTTTTTAAATATGCCTCTATATGTGCCTCCCCAGATTCATCCCCATTGTCGAAATCGAACTCGTTCTCAAATATCTCGTCTGCAAATACATTGCCCTCTGCTTGAGTAATTGTTCGGCGACGGTCAACCATGCTCTTCACCACATCTCTTATAGCCAAAGTTTCGCATTCACCGAGTTTCACCAGCCCCAAATCGGCTGCTTGTTTTGTGATTTCGCTGGAACTTTTTATCAATAATGTTTAGAGACAAATAATTTTCTACTCACTTCTGTAGATAAATTCGCAACGCAATTCTTTGTCCTGCAGCTAATTGCCTGATCAATGGTGCTGACCCTTGTTTGTCGAAACGCAAGTTAAGAAGCCCCGTTTCGAGTTTCATAAAGCTATTCGCAAGGTTATTCGTGTGTCGGACGACATTTGATAGCTCCCTCTGTGACTGACGTTGCTCTGTGGTCACTTTGGGTTTCCGAAGTTGCCTTTCATCTCCTCCTATCCATTGGAGAGAGTCGTGTATCACCGTGTAATTAACGTCATATGCTATAGGAGCAATTCCTAAAAATGGTT-GTGGAGTTGTCGTCTTGGAACCCGGCCGCTTGAAATCTCGGGAAAAGTCATTCATGTGATTGAGAACATACATTGCGTTGATCTGAGACCGTCCTGTCGATGTCTCGGCACCTGCATTGGCTCTTGCTTGTGGTTGCAT
>B_cinerea_MAT1_2_4_FQ790352_reversed 
--------------------------------------------------------------------------------------------------------------------------------------------------------------------------------------------------------------------------------------------------------------------------------------------------------------------------------------------------------------------------------------------------------------------------------------------------------------------------------------------------------------------------------------------------------------------------------------------------------------------------------------------------------------------------------------------------------------------------------------------------------------------------------------------------------------------------------------------------------------------------------------------------------------------------------------------------------------------------------------------------------------------------------------------------------------------------------------------------------------------------------------------------------------------------------------------------------------------------------------------------------------------------------------------------------------------------------------------------------------------------------------------------------------------------------------------------------------------------------------------------------------------------------------------------------------------------------------------------------------------------------------------------------------------------------------------------------TCATTAGAGCTCAACCCAATG--------------AT-GT----------------CCTTCCGA-TACCCTTTC---CCGCTTGATCCTCCTCATACG-CCTTCTCTTTCTTAACCCTTTTGGTGTTGT---CTCCTTTGCCCAAGAGTCATAGTTCAGTGGGAAGAGATGTGACATAGTTCTCGCGAAAGTGCGATCAAATTGTAGATTCCAAATCAATTCTGAGACTGCAACGAATTAGTATAGGCAGATA--CACAAGCATGGACCGAACTTACTCTCATTACGTATCTCTTTACCCCTCTCTAGGAATGGCTTTATATATGCCACGCCTGACGCGTCGTCAACATCGAGTTTGAACTCGCGCTGAAATATGTCATCCGCAAACATATTGCCCTCTGCTTGAGTCATGGTTCTGCGACGCTCAACTATGCGCTTTGCAACATCTTTTATAAGTAAGGTTTCGCAAATTCCGAGTTTCACCAGTCCCAAATCAGCTGCTAGTCTTTTAATCTCACTGGAATATTTCATCAGTAATGTTTGAAAACAAGAATTTTGATACTCACTTCTGTATGTAGATTCGCAAGGAAATCCTTTGACCTGCAGCGAGTTTTTCTCTAAATGATGCTGAACCTCGTCCGTCGAAACGCAAGCCAAGAAGACCCGTTTCGATTTTCATAAAGCTATTGGCGAGGCTATTTCCGTACCTGACAACATCTGATAATTCTCTTTGTGAATGACGCTGCTCTGTGGTCATTTTGTCTGTTCGAATATTCCCTTCA---CCTCCTGTTTCTTGAGAAGGATTGTGTATCACGGTATAATCAACATCATACACTATAGGATTCATTTCCGGAA-CAGCGTGCTGGGTTGTTGTGTAGGAATCTAGTCGCCGGAATTCATGTGAAAAGTCTTTCATACAGCTGAGAACATGCGCTGCGTTTACCTTGGGCCGTCTGGTTGATGTCTCCACATCTCCATTAGCCTCTGCTTGTGGTTGCAT
