# Supplementary material for: The Sclerotinia sclerotiorum Mating Type Locus (MAT) Contains a 3.6-kb Region That Is Inverted in Every Meiotic Generation
Source: PLoS One. 2013 Feb 15;8(2):e56895. doi: 10.1371/journal.pone.0056895 (PMC3574095; doi:10.1371/journal.pone.0056895)
Supplement: Alignment S5 — FASTA text file with alignment of all 250-bp motifs from Alignment S4, used to generate Figure 11 . The MAT1-1-5 distal 250-bp motifs were reverse complemented before alignment. Taxon labels are as in Figure 11. (TXT) [file pone.0056895.s018.txt]

>Strain_44Ba1_Inv_minus_left_motif_JQ815883 
TTATGAGAGATACCAATGTCAGAAGAACTGTCTCTGAGTACCTTGCTCTTGTATGTCCTTACATTGGTATCCTTGCTGTTAATGATTATCTTACCGATCTCAATTGGATATTCGAAACAAATGAAGAAGGGATTGTTTGTCTTCGTCAAACTTCTCCATCAGATATCCGTTCGTTTCCAGCACATATCGCTAGAACTACCTTGACAGATTTGGACGTTATCACTTTCTGTGGCTCCCAAGGTTATTTGCC
>Strain_44Ba1_Inv_minus_right_motif_JQ815883 
TTATGAGAGATACCAATGTCAGAAGAACTGTCTCTGAGTACCTTGCTCTTGTATGTCCTTACATTGGTATCCTTGCTGTTAATGATTATCTTACCGATCTCAATTGGATATTCGAAACAAATGAAGAAGGGATTGTTTGTCTTCGTCAAACTTCTCCATCAGATATCCGTTCGTTTCCAGCACATATCGCTAGAACTACCTTGACAGATTTGGACGTTATCACTTTCTGTGGCTCCCAAGGTTATTTGCC
>Strain_44Ba12_Inv_plus_left_motif_JQ815884 
TTATGAGAGATACCAATGTCAGAAGAACTGTCTCTGAGTACCTTGCTCTTGTATGTCCTTACATTGGTATCCTTGCTGTTAATGATTATCTTACCGATCTCAATTGGATATTCGAAACAAATGAAGAAGGGATTGTTTGTCTTCGTCAAACTTCTCCATCAGATATCCGTTCGTTTCCAGCACATATCGCTAGAACTACCTTGACAGATTTGGACGTTATCACTTTCTGTGGCTCCCAAGGTTATTTGCC
>Strain_44Ba12_Inv_plus_right_motif_JQ815884 
TTATGAGAGATACCAATGTCAGAAGAACTGTCTCTGAGTACCTTGCTCTTGTATGTCCTTACATTGGTATCCTTGCTGTTAATGATTATCTTACCGATCTCAATTGGATATTCGAAACAAATGAAGAAGGGATTGTTTGTCTTCGTCAAACTTCTCCATCAGATATCCGTTCGTTTCCAGCACATATCGCTAGAACTACCTTGACAGATTTGGACGTTATCACTTTCTGTGGCTCCCAAGGTTATTTGCC
>Strain_44Ba18_Inv_plus_left_motif_JQ815885 
TTATGAGAGATACCAATGTCAGAAGAACTGTCTCTGAGTACCTTGCTCTTGTATGTCCTTACATTGGTATCCTTGCTGTTAATGATTATCTTACCGATCTCAATTGGATATTCGAAACAAATGAAGAAGGGATTGTTTGTCTTCGTCAAACTTCTCCATCAGATATCCGTTCGTTTCCAGCACATATCGCTAGAACTACCTTGACAGATTTGGACGTTATCACTTTCTGTGGCTCCCAAGGTTATTTGCC
>Strain_44Ba18_Inv_plus_right_motif_JQ815885 
TTATGAGAGATACCAATGTCAGAAGAACTGTCTCTGAGTACCTTGCTCTTGTATGTCCTTACATTGGTATCCTTGCTGTTAATGATTATCTTACCGATCTCAATTGGATATTCGAAACAAATGAAGAAGGGATTGTTTGTCTTCGTCAAACTTCTCCATCAGATATCCGTTCGTTTCCAGCACATATCGCTAGAACTACCTTGACAGATTTGGACGTTATCACTTTCTGTGGCTCCCAAGGTTATTTGCC
>Strain_BS001_Inv_minus_left_motif 
TTATGAGAGATACCAATGTCAGAAGAACTGTCTCTGAGTACCTTGCTCTTGTATGTCCTTACATTGGTATCCTTGCTGTTAATGATTATCTTACCGATCTCAATTGGATATTCGAAACAAATGAAGAAGGGATTGTTTGTCTTCGTCAAACTTCTCCATCAGATATCCGTTCGTTTCCAGCACATATCGCTAGAACTACCTTGACAGATTTGGACGTTATCACTTTCTGTGGCTCCCAAGGTTATTTGCC
>Strain_BS001_Inv_minus_right_motif 
TTATGAGAGATACCAATGTCAGAAGAACTGTCTCTGAGTACCTTGCTCTTGTATGTCCTTACATTGGTATCCTTGCTGTTAATGATTATCTTACCGATCTCAATTGGATATTCGAAACAAATGAAGAAGGGATTGTTTGTCTTCGTCAAACTTCTCCATCAGATATCCGTTCGTTTCCAGCACATATCGCTAGAACTACCTTGACAGATTTGGACGTTATCACTTTCTGTGGCTCCCAAGGTTATTTGCC
>Strain_BS014_Inv_plus_left_motif 
TTATGAGAGATACCAATGTCAGAAGAACTGTCTCTGAGTACCTTGCTCTTGTATGTCCTTACATTGGTATCCTTGCTGTTAATGATTATCTTACCGATCTCAATTGGATATTCGAAACAAATGAAGAAGGGATTGTTTGTCTTCGTCAAACTTCTCCATCAGATATCCGTTCGTTTCCAGCACATATCGCTAGAACTACCTTGACAGATTTGGACGTTATCACTTTCTGTGGCTCCCAAGGTTATTTGCC
>Strain_BS014_Inv_plus_right_motif 
TTATGAGAGATACCAATGTCAGAAGAACTGTCTCTGAGTACCTTGCTCTTGTATGTCCTTACATTGGTATCCTTGCTGTTAATGATTATCTTACCGATCTCAATTGGATATTCGAAACAAATGAAGAAGGGATTGTTTGTCTTCGTCAAACTTCTCCATCAGATATCCGTTCGTTTCCAGCACATATCGCTAGAACTACCTTGACAGATTTGGACGTTATCACTTTCTGTGGCTCCCAAGGTTATTTGCC
>Strain_1B321_2_Inv_plus_left_motif 
TTATGAGAGATACCAATGTCAGAAGAACTGTCTCTGAGTACCTTGCTCTTGTATGTCCTTACATTGGTATCCTTGCTGTTAATGATTATCTTACCGATCTCAATTGGATATTCGAAACAAATGAAGAAGGGATTGTTTGTCTTCGTCAAACTTCTCCATCAGATATCCGTTCGTTTCCAGCACATATCGCTAGAACTACCTTGACAGATTTGGACGTTATCACTTTCTGTGGCTCCCAAGGTTATTTGCC
>Strain_1B321_2_Inv_plus_right_motif 
TTATGAGAGATACCAATGTCAGAAGAACTGTCTCTGAGTACCTTGCTCTTGTATGTCCTTACATTGGTATCCTTGCTGTTAATGATTATCTTACCGATCTCAATTGGATATTCGAAACAAATGAAGAAGGGATTGTTTGTCTTCGTCAAACTTCTCCATCAGATATCCGTTCGTTTCCAGCACATATCGCTAGAACTACCTTGACAGATTTGGACGTTATCACTTTCTGTGGCTCCCAAGGTTATTTGCC
>Strain_1B321_4_Inv_plus_left_motif 
TTATGAGAGATACCAATGTCAGAAGAACTGTCTCTGAGTACCTTGCTCTTGTATGTCCTTACATTGGTATCCTTGCTGTTAATGATTATCTTACCGATCTCAATTGGATATTCGAAACAAATGAAGAAGGGATTGTTTGTCTTCGTCAAACTTCTCCATCAGATATCCGTTCGTTTCCAGCACATATCGCTAGAACTACCTTGACAGATTTGGACGTTATCACTTTCTGTGGCTCCCAAGGTTATTTGCC
>Strain_1B321_4_Inv_plus_right_motif 
TTATGAGAGATACCAATGTCAGAAGAACTGTCTCTGAGTACCTTGCTCTTGTATGTCCTTACATTGGTATCCTTGCTGTTAATGATTATCTTACCGATCTCAATTGGATATTCGAAACAAATGAAGAAGGGATTGTTTGTCTTCGTCAAACTTCTCCATCAGATATCCGTTCGTTTCCAGCACATATCGCTAGAACTACCTTGACAGATTTGGACGTTATCACTTTCTGTGGCTCCCAAGGTTATTTGCC
>Strain_1B321_6_Inv_minus_left_motif 
TTATGAGAGATACCAATGTCAGAAGAACTGTCTCTGAGTACCTTGCTCTTGTATGTCCTTACATTGGTATCCTTGCTGTTAATGATTATCTTACCGATCTCAATTGGATATTCGAAACAAATGAAGAAGGGATTGTTTGTCTTCGTCAAACTTCTCCATCAGATATCCGTTCGTTTCCAGCACATATCGCTAGAACTACCTTGACAGATTTGGACGTTATCACTTTCTGTGGCTCCCAAGGTTATTTGCC
>Strain_1B321_6_Inv_minus_right_motif 
TTATGAGAGATACCAATGTCAGAAGAACTGTCTCTGAGTACCTTGCTCTTGTATGTCCTTACATTGGTATCCTTGCTGTTAATGATTATCTTACCGATCTCAATTGGATATTCGAAACAAATGAAGAAGGGATTGTTTGTCTTCGTCAAACTTCTCCATCAGATATCCGTTCGTTTCCAGCACATATCGCTAGAACTACCTTGACAGATTTGGACGTTATCACTTTCTGTGGCTCCCAAGGTTATTTGCC
>Strain_1B321_8_Inv_minus_left_motif 
TTATGAGAGATACCAATGTCAGAAGAACTGTCTCTGAGTACCTTGCTCTTGTATGTCCTTACATTGGTATCCTTGCTGTTAATGATTATCTTACCGATCTCAATTGGATATTCGAAACAAATGAAGAAGGGATTGTTTGTCTTCGTCAAACTTCTCCATCAGATATCCGTTCGTTTCCAGCACATATCGCTAGAACTACCTTGACAGATTTGGACGTTATCACTTTCTGTGGCTCCCAAGGTTATTTGCC
>Strain_1B321_8_Inv_minus_right_motif 
TTATGAGAGATACCAATGTCAGAAGAACTGTCTCTGAGTACCTTGCTCTTGTATGTCCTTACATTGGTATCCTTGCTGTTAATGATTATCTTACCGATCTCAATTGGATATTCGAAACAAATGAAGAAGGGATTGTTTGTCTTCGTCAAACTTCTCCATCAGATATCCGTTCGTTTCCAGCACATATCGCTAGAACTACCTTGACAGATTTGGACGTTATCACTTTCTGTGGCTCCCAAGGTTATTTGCC
>Strain_1B331_1_Inv_plus_left_motif 
TTATGAGAGATACCAATGTCAGAAGAACTGTCTCTGAGTACCTTGCTCTTGTATGTCCTTACATTGGTATCCTTGCTGTTAATGATTATCTTACCGATCTCAATTGGATATTCGAAACAAATGAAGAAGGGATTGTTTGTCTTCGTCAAACTTCTCCATCAGATATCCGTTCGTTTCCAGCACATATCGCTAGAACTACCTTGACAGATTTGGACGTTATCACTTTCTGTGGCTCCCAAGGTTATTTGCC
>Strain_1B331_1_Inv_plus_right_motif 
TTATGAGAGATACCAATGTCAGAAGAACTGTCTCTGAGTACCTTGCTCTTGTATGTCCTTACATTGGTATCCTTGCTGTTAATGATTATCTTACCGATCTCAATTGGATATTCGAAACAAATGAAGAAGGGATTGTTTGTCTTCGTCAAACTTCTCCATCAGATATCCGTTCGTTTCCAGCACATATCGCTAGAACTACCTTGACAGATTTGGACGTTATCACTTTCTGTGGCTCCCAAGGTTATTTGCC
>Strain_1B331_2_Inv_plus_left_motif 
TTATGAGAGATACCAATGTCAGAAGAACTGTCTCTGAGTACCTTGCTCTTGTATGTCCTTACATTGGTATCCTTGCTGTTAATGATTATCTTACCGATCTCAATTGGATATTCGAAACAAATGAAGAAGGGATTGTTTGTCTTCGTCAAACTTCTCCATCAGATATCCGTTCGTTTCCAGCACATATCGCTAGAACTACCTTGACAGATTTGGACGTTATCACTTTCTGTGGCTCCCAAGGTTATTTGCC
>Strain_1B331_2_Inv_plus_right_motif 
TTATGAGAGATACCAATGTCAGAAGAACTGTCTCTGAGTACCTTGCTCTTGTATGTCCTTACATTGGTATCCTTGCTGTTAATGATTATCTTACCGATCTCAATTGGATATTCGAAACAAATGAAGAAGGGATTGTTTGTCTTCGTCAAACTTCTCCATCAGATATCCGTTCGTTTCCAGCACATATCGCTAGAACTACCTTGACAGATTTGGACGTTATCACTTTCTGTGGCTCCCAAGGTTATTTGCC
>Strain_1B331_3_Inv_minus_left_motif 
TTATGAGAGATACCAATGTCAGAAGAACTGTCTCTGAGTACCTTGCTCTTGTATGTCCTTACATTGGTATCCTTGCTGTTAATGATTATCTTACCGATCTCAATTGGATATTCGAAACAAATGAAGAAGGGATTGTTTGTCTTCGTCAAACTTCTCCATCAGATATCCGTTCGTTTCCAGCACATATCGCTAGAACTACCTTGACAGATTTGGACGTTATCACTTTCTGTGGCTCCCAAGGTTATTTGCC
>Strain_1B331_3_Inv_minus_right_motif 
TTATGAGAGATACCAATGTCAGAAGAACTGTCTCTGAGTACCTTGCTCTTGTATGTCCTTACATTGGTATCCTTGCTGTTAATGATTATCTTACCGATCTCAATTGGATATTCGAAACAAATGAAGAAGGGATTGTTTGTCTTCGTCAAACTTCTCCATCAGATATCCGTTCGTTTCCAGCACATATCGCTAGAACTACCTTGACAGATTTGGACGTTATCACTTTCTGTGGCTCCCAAGGTTATTTGCC
>Strain_1B331_4_Inv_minus_left_motif 
TTATGAGAGATACCAATGTCAGAAGAACTGTCTCTGAGTACCTTGCTCTTGTATGTCCTTACATTGGTATCCTTGCTGTTAATGATTATCTTACCGATCTCAATTGGATATTCGAAACAAATGAAGAAGGGATTGTTTGTCTTCGTCAAACTTCTCCATCAGATATCCGTTCGTTTCCAGCACATATCGCTAGAACTACCTTGACAGATTTGGACGTTATCACTTTCTGTGGCTCCCAAGGTTATTTGCC
>Strain_1B331_4_Inv_minus_right_motif 
TTATGAGAGATACCAATGTCAGAAGAACTGTCTCTGAGTACCTTGCTCTTGTATGTCCTTACATTGGTATCCTTGCTGTTAATGATTATCTTACCGATCTCAATTGGATATTCGAAACAAATGAAGAAGGGATTGTTTGTCTTCGTCAAACTTCTCCATCAGATATCCGTTCGTTTCCAGCACATATCGCTAGAACTACCTTGACAGATTTGGACGTTATCACTTTCTGTGGCTCCCAAGGTTATTTGCC
>Strain_1B331_5_Inv_plus_left_motif 
TTATGAGAGATACCAATGTCAGAAGAACTGTCTCTGAGTACCTTGCTCTTGTATGTCCTTACATTGGTATCCTTGCTGTTAATGATTATCTTACCGATCTCAATTGGATATTCGAAACAAATGAAGAAGGGATTGTTTGTCTTCGTCAAACTTCTCCATCAGATATCCGTTCGTTTCCAGCACATATCGCTAGAACTACCTTGACAGATTTGGACGTTATCACTTTCTGTGGCTCCCAAGGTTATTTGCC
>Strain_1B331_5_Inv_plus_right_motif 
TTATGAGAGATACCAATGTCAGAAGAACTGTCTCTGAGTACCTTGCTCTTGTATGTCCTTACATTGGTATCCTTGCTGTTAATGATTATCTTACCGATCTCAATTGGATATTCGAAACAAATGAAGAAGGGATTGTTTGTCTTCGTCAAACTTCTCCATCAGATATCCGTTCGTTTCCAGCACATATCGCTAGAACTACCTTGACAGATTTGGACGTTATCACTTTCTGTGGCTCCCAAGGTTATTTGCC
>Strain_1B331_6_Inv_plus_left_motif 
TTATGAGAGATACCAATGTCAGAAGAACTGTCTCTGAGTACCTTGCTCTTGTATGTCCTTACATTGGTATCCTTGCTGTTAATGATTATCTTACCGATCTCAATTGGATATTCGAAACAAATGAAGAAGGGATTGTTTGTCTTCGTCAAACTTCTCCATCAGATATCCGTTCGTTTCCAGCACATATCGCTAGAACTACCTTGACAGATTTGGACGTTATCACTTTCTGTGGCTCCCAAGGTTATTTGCC
>Strain_1B331_6_Inv_plus_right_motif 
TTATGAGAGATACCAATGTCAGAAGAACTGTCTCTGAGTACCTTGCTCTTGTATGTCCTTACATTGGTATCCTTGCTGTTAATGATTATCTTACCGATCTCAATTGGATATTCGAAACAAATGAAGAAGGGATTGTTTGTCTTCGTCAAACTTCTCCATCAGATATCCGTTCGTTTCCAGCACATATCGCTAGAACTACCTTGACAGATTTGGACGTTATCACTTTCTGTGGCTCCCAAGGTTATTTGCC
>Strain_1B331_7_Inv_minus_left_motif 
TTATGAGAGATACCAATGTCAGAAGAACTGTCTCTGAGTACCTTGCTCTTGTATGTCCTTACATTGGTATCCTTGCTGTTAATGATTATCTTACCGATCTCAATTGGATATTCGAAACAAATGAAGAAGGGATTGTTTGTCTTCGTCAAACTTCTCCATCAGATATCCGTTCGTTTCCAGCACATATCGCTAGAACTACCTTGACAGATTTGGACGTTATCACTTTCTGTGGCTCCCAAGGTTATTTGCC
>Strain_1B331_7_Inv_minus_right_motif 
TTATGAGAGATACCAATGTCAGAAGAACTGTCTCTGAGTACCTTGCTCTTGTATGTCCTTACATTGGTATCCTTGCTGTTAATGATTATCTTACCGATCTCAATTGGATATTCGAAACAAATGAAGAAGGGATTGTTTGTCTTCGTCAAACTTCTCCATCAGATATCCGTTCGTTTCCAGCACATATCGCTAGAACTACCTTGACAGATTTGGACGTTATCACTTTCTGTGGCTCCCAAGGTTATTTGCC
>Strain_1B331_8_Inv_minus_left_motif 
TTATGAGAGATACCAATGTCAGAAGAACTGTCTCTGAGTACCTTGCTCTTGTATGTCCTTACATTGGTATCCTTGCTGTTAATGATTATCTTACCGATCTCAATTGGATATTCGAAACAAATGAAGAAGGGATTGTTTGTCTTCGTCAAACTTCTCCATCAGATATCCGTTCGTTTCCAGCACATATCGCTAGAACTACCTTGACAGATTTGGACGTTATCACTTTCTGTGGCTCCCAAGGTTATTTGCC
>Strain_1B331_8_Inv_minus_right_motif 
TTATGAGAGATACCAATGTCAGAAGAACTGTCTCTGAGTACCTTGCTCTTGTATGTCCTTACATTGGTATCCTTGCTGTTAATGATTATCTTACCGATCTCAATTGGATATTCGAAACAAATGAAGAAGGGATTGTTTGTCTTCGTCAAACTTCTCCATCAGATATCCGTTCGTTTCCAGCACATATCGCTAGAACTACCTTGACAGATTTGGACGTTATCACTTTCTGTGGCTCCCAAGGTTATTTGCC
>Strain_BS011_Inv_minus_left_motif 
TTATGAGAGATACCAATGTCAGAAGAACTGTCTCTGAGTACCTTGCTCTTGTATGTCCTTACATTGGTATCCTTGCTGTTAATGATTATCTTACCGATCTCAATTGGATATTCGAAACAAATGAAGAAGGGATTGTTTGTCTTCGTCAAACTTCTCCATCAGATATCCGTTCGTTTCCAGCACATATCGCTAGAACTACCTTGACAGATTTGGACGTTATCACTTTCTGTGGCTCCCAAGGTTATTTGCC
>Strain_BS011_Inv_minus_right_motif 
TTATGAGAGATACCAATGTCAGAAGAACTGTCTCTGAGTACCTTGCTCTTGTATGTCCTTACATTGGTATCCTTGCTGTTAATGATTATCTTACCGATCTCAATTGGATATTCGAAACAAATGAAGAAGGGATTGTTTGTCTTCGTCAAACTTCTCCATCAGATATCCGTTCGTTTCCAGCACATATCGCTAGAACTACCTTGACAGATTTGGACGTTATCACTTTCTGTGGCTCCCAAGGTTATTTGCC
>Strain_BS011sa02_Inv_minus_left_motif 
TTATGAGAGATACCAATGTCAGAAGAACTGTCTCTGAGTACCTTGCTCTTGTATGTCCTTACATTGGTATCCTTGCTGTTAATGATTATCTTACCGATCTCAATTGGATATTCGAAACAAATGAAGAAGGGATTGTTTGTCTTCGTCAAACTTCTCCATCAGATATCCGTTCGTTTCCAGCACATATCGCTAGAACTACCTTGACAGATTTGGACGTTATCACTTTCTGTGGCTCCCAAGGTTATTTGCC
>Strain_BS011sa02_Inv_minus_right_motif 
TTATGAGAGATACCAATGTCAGAAGAACTGTCTCTGAGTACCTTGCTCTTGTATGTCCTTACATTGGTATCCTTGCTGTTAATGATTATCTTACCGATCTCAATTGGATATTCGAAACAAATGAAGAAGGGATTGTTTGTCTTCGTCAAACTTCTCCATCAGATATCCGTTCGTTTCCAGCACATATCGCTAGAACTACCTTGACAGATTTGGACGTTATCACTTTCTGTGGCTCCCAAGGTTATTTGCC
>Strain_BS011sa05_Inv_plus_left_motif 
TTATGAGAGATACCAATGTCAGAAGAACTGTCTCTGAGTACCTTGCTCTTGTATGTCCTTACATTGGTATCCTTGCTGTTAATGATTATCTTACCGATCTCAATTGGATATTCGAAACAAATGAAGAAGGGATTGTTTGTCTTCGTCAAACTTCTCCATCAGATATCCGTTCGTTTCCAGCACATATCGCTAGAACTACCTTGACAGATTTGGACGTTATCACTTTCTGTGGCTCCCAAGGTTATTTGCC
>Strain_BS011sa05_Inv_plus_right_motif 
TTATGAGAGATACCAATGTCAGAAGAACTGTCTCTGAGTACCTTGCTCTTGTATGTCCTTACATTGGTATCCTTGCTGTTAATGATTATCTTACCGATCTCAATTGGATATTCGAAACAAATGAAGAAGGGATTGTTTGTCTTCGTCAAACTTCTCCATCAGATATCCGTTCGTTTCCAGCACATATCGCTAGAACTACCTTGACAGATTTGGACGTTATCACTTTCTGTGGCTCCCAAGGTTATTTGCC
>Strain_BS013_Inv_plus_left_motif 
TTATGAGAGATACCAATGTCAGAAGAACTGTCTCTGAGTACCTTGCTCTTGTATGTCCTTACATTGGTATCCTTGCTGTTAATGATTATCTTACCGATCTCAATTGGATATTCGAAACAAATGAAGAAGGGATTGTTTGTCTTCGTCAAACTTCTCCATCAGATATCCGTTCGTTTCCAGCACATATCGCTAGAACTACCTTGACAGATTTGGACGTTATCACTTTCTGTGGCTCCCAAGGTTATTTGCC
>Strain_BS013_Inv_plus_right_motif 
TTATGAGAGATACCAATGTCAGAAGAACTGTCTCTGAGTACCTTGCTCTTGTATGTCCTTACATTGGTATCCTTGCTGTTAATGATTATCTTACCGATCTCAATTGGATATTCGAAACAAATGAAGAAGGGATTGTTTGTCTTCGTCAAACTTCTCCATCAGATATCCGTTCGTTTCCAGCACATATCGCTAGAACTACCTTGACAGATTTGGACGTTATCACTTTCTGTGGCTCCCAAGGTTATTTGCC
>Strain_BS013sa05_Inv_plus_left_motif 
TTATGAGAGATACCAATGTCAGAAGAACTGTCTCTGAGTACCTTGCTCTTGTATGTCCTTACATTGGTATCCTTGCTGTTAATGATTATCTTACCGATCTCAATTGGATATTCGAAACAAATGAAGAAGGGATTGTTTGTCTTCGTCAAACTTCTCCATCAGATATCCGTTCGTTTCCAGCACATATCGCTAGAACTACCTTGACAGATTTGGACGTTATCACTTTCTGTGGCTCCCAAGGTTATTTGCC
>Strain_BS013sa05_Inv_plus_right_motif 
TTATGAGAGATACCAATGTCAGAAGAACTGTCTCTGAGTACCTTGCTCTTGTATGTCCTTACATTGGTATCCTTGCTGTTAATGATTATCTTACCGATCTCAATTGGATATTCGAAACAAATGAAGAAGGGATTGTTTGTCTTCGTCAAACTTCTCCATCAGATATCCGTTCGTTTCCAGCACATATCGCTAGAACTACCTTGACAGATTTGGACGTTATCACTTTCTGTGGCTCCCAAGGTTATTTGCC
>Strain_BS013sa15_Inv_minus_left_motif 
TTATGAGAGATACCAATGTCAGAAGAACTGTCTCTGAGTACCTTGCTCTTGTATGTCCTTACATTGGTATCCTTGCTGTTAATGATTATCTTACCGATCTCAATTGGATATTCGAAACAAATGAAGAAGGGATTGTTTGTCTTCGTCAAACTTCTCCATCAGATATCCGTTCGTTTCCAGCACATATCGCTAGAACTACCTTGACAGATTTGGACGTTATCACTTTCTGTGGCTCCCAAGGTTATTTGCC
>Strain_BS013sa15_Inv_minus_right_motif 
TTATGAGAGATACCAATGTCAGAAGAACTGTCTCTGAGTACCTTGCTCTTGTATGTCCTTACATTGGTATCCTTGCTGTTAATGATTATCTTACCGATCTCAATTGGATATTCGAAACAAATGAAGAAGGGATTGTTTGTCTTCGTCAAACTTCTCCATCAGATATCCGTTCGTTTCCAGCACATATCGCTAGAACTACCTTGACAGATTTGGACGTTATCACTTTCTGTGGCTCCCAAGGTTATTTGCC
>Strain_BS017_Inv_minus_left_motif 
TTATGAGAGATACCAATGTCAGAAGAACTGTCTCTGAGTACCTTGCTCTTGTATGTCCTTACATTGGTATCCTTGCTGTTAATGATTATCTTACCGATCTCAATTGGATATTCGAAACAAATGAAGAAGGGATTGTTTGTCTTCGTCAAACTTCTCCATCAGATATCCGTTCGTTTCCAGCACATATCGCTAGAACTACCTTGACAGATTTGGACGTTATCACTTTCTGTGGCTCCCAAGGTTATTTGCC
>Strain_BS017_Inv_minus_right_motif 
TTATGAGAGATACCAATGTCAGAAGAACTGTCTCTGAGTACCTTGCTCTTGTATGTCCTTACATTGGTATCCTTGCTGTTAATGATTATCTTACCGATCTCAATTGGATATTCGAAACAAATGAAGAAGGGATTGTTTGTCTTCGTCAAACTTCTCCATCAGATATCCGTTCGTTTCCAGCACATATCGCTAGAACTACCTTGACAGATTTGGACGTTATCACTTTCTGTGGCTCCCAAGGTTATTTGCC
>Strain_BS017sa13_Inv_minus_left_motif 
TTATGAGAGATACCAATGTCAGAAGAACTGTCTCTGAGTACCTTGCTCTTGTATGTCCTTACATTGGTATCCTTGCTGTTAATGATTATCTTACCGATCTCAATTGGATATTCGAAACAAATGAAGAAGGGATTGTTTGTCTTCGTCAAACTTCTCCATCAGATATCCGTTCGTTTCCAGCACATATCGCTAGAACTACCTTGACAGATTTGGACGTTATCACTTTCTGTGGCTCCCAAGGTTATTTGCC
>Strain_BS017sa14_Inv_minus_right_motif 
TTATGAGAGATACCAATGTCAGAAGAACTGTCTCTGAGTACCTTGCTCTTGTATGTCCTTACATTGGTATCCTTGCTGTTAATGATTATCTTACCGATCTCAATTGGATATTCGAAACAAATGAAGAAGGGATTGTTTGTCTTCGTCAAACTTCTCCATCAGATATCCGTTCGTTTCCAGCACATATCGCTAGAACTACCTTGACAGATTTGGACGTTATCACTTTCTGTGGCTCCCAAGGTTATTTGCC
>Strain_BS017sa2_Inv_plus_left_motif 
TTATGAGAGATACCAATGTCAGAAGAACTGTCTCTGAGTACCTTGCTCTTGTATGTCCTTACATTGGTATCCTTGCTGTTAATGATTATCTTACCGATCTCAATTGGATATTCGAAACAAATGAAGAAGGGATTGTTTGTCTTCGTCAAACTTCTCCATCAGATATCCGTTCGTTTCCAGCACATATCGCTAGAACTACCTTGACAGATTTGGACGTTATCACTTTCTGTGGCTCCCAAGGTTATTTGCC
>Strain_BS017sa2_Inv_plus_right_motif 
TTATGAGAGATACCAATGTCAGAAGAACTGTCTCTGAGTACCTTGCTCTTGTATGTCCTTACATTGGTATCCTTGCTGTTAATGATTATCTTACCGATCTCAATTGGATATTCGAAACAAATGAAGAAGGGATTGTTTGTCTTCGTCAAACTTCTCCATCAGATATCCGTTCGTTTCCAGCACATATCGCTAGAACTACCTTGACAGATTTGGACGTTATCACTTTCTGTGGCTCCCAAGGTTATTTGCC
>Strain_BS028_Inv_plus_left_motif 
TTATGAGAGATACCAATGTCAGAAGAACTGTCTCTGAGTACCTTGCTCTTGTATGTCCTTACATTGGTATCCTTGCTGTTAATGATTATCTTACCGATCTCAATTGGATATTCGAAACAAATGAAGAAGGGATTGTTTGTCTTCGTCAAACTTCTCCATCAGATATCCGTTCGTTTCCAGCACATATCGCTAGAACTACCTTGACAGATTTGGACGTTATCACTTTCTGTGGCTCCCAAGGTTATTTGCC
>Strain_BS028_Inv_plus_right_motif 
TTATGAGAGATACCAATGTCAGAAGAACTGTCTCTGAGTACCTTGCTCTTGTATGTCCTTACATTGGTATCCTTGCTGTTAATGATTATCTTACCGATCTCAATTGGATATTCGAAACAAATGAAGAAGGGATTGTTTGTCTTCGTCAAACTTCTCCATCAGATATCCGTTCGTTTCCAGCACATATCGCTAGAACTACCTTGACAGATTTGGACGTTATCACTTTCTGTGGCTCCCAAGGTTATTTGCC
>Strain_BS028sa3_Inv_plus_left_motif 
TTATGAGAGATACCAATGTCAGAAGAACTGTCTCTGAGTACCTTGCTCTTGTATGTCCTTACATTGGTATCCTTGCTGTTAATGATTATCTTACCGATCTCAATTGGATATTCGAAACAAATGAAGAAGGGATTGTTTGTCTTCGTCAAACTTCTCCATCAGATATCCGTTCGTTTCCAGCACATATCGCTAGAACTACCTTGACAGATTTGGACGTTATCACTTTCTGTGGCTCCCAAGGTTATTTGCC
>Strain_BS028sa3_Inv_plus_right_motif 
TTATGAGAGATACCAATGTCAGAAGAACTGTCTCTGAGTACCTTGCTCTTGTATGTCCTTACATTGGTATCCTTGCTGTTAATGATTATCTTACCGATCTCAATTGGATATTCGAAACAAATGAAGAAGGGATTGTTTGTCTTCGTCAAACTTCTCCATCAGATATCCGTTCGTTTCCAGCACATATCGCTAGAACTACCTTGACAGATTTGGACGTTATCACTTTCTGTGGCTCCCAAGGTTATTTGCC
>Strain_BS028sa4_Inv_minus_left_motif 
TTATGAGAGATACCAATGTCAGAAGAACTGTCTCTGAGTACCTTGCTCTTGTATGTCCTTACATTGGTATCCTTGCTGTTAATGATTATCTTACCGATCTCAATTGGATATTCGAAACAAATGAAGAAGGGATTGTTTGTCTTCGTCAAACTTCTCCATCAGATATCCGTTCGTTTCCAGCACATATCGCTAGAACTACCTTGACAGATTTGGACGTTATCACTTTCTGTGGCTCCCAAGGTTATTTGCC
>Strain_BS028sa4_Inv_minus_right_motif 
TTATGAGAGATACCAATGTCAGAAGAACTGTCTCTGAGTACCTTGCTCTTGTATGTCCTTACATTGGTATCCTTGCTGTTAATGATTATCTTACCGATCTCAATTGGATATTCGAAACAAATGAAGAAGGGATTGTTTGTCTTCGTCAAACTTCTCCATCAGATATCCGTTCGTTTCCAGCACATATCGCTAGAACTACCTTGACAGATTTGGACGTTATCACTTTCTGTGGCTCCCAAGGTTATTTGCC
>Strain_1980_Inv_minus_left_motif_SS1G_04004 
TTATGAGAGATACCAATGTCAGAAGAACTGTCTCTGAGTACCTTGCTCTTGTATGTCCTTACATTGGTATCCTTGCTGTTAATGATTATCTTACCGATCTCAATTGGATATTCGAAACAAATGAAGAAGGGATTGTTTGTCTTCGTCAAACTTCTCCATCAGATATCCGTTCGTTTCCAGCACATATCGCTAGAACTACCTTGACAGATTTGGACGTTATCACTTTCTGTGGCTCCCAAGGTTATTTGCC
>Strain_1980_Inv_minus_right_motif_SS1G_04004 
TTATGAGAGATACCAATGTCAGAAGAACTGTCTCTGAGTACCTTGCTCTTGTATGTCCTTACATTGGTATCCTTGCTGTTAATGATTATCTTACCGATCTCAATTGGATATTCGAAACAAATGAAGAAGGGATTGTTTGTCTTCGTCAAACTTCTCCATCAGATATCCGTTCGTTTCCAGCACATATCGCTAGAACTACCTTGACAGATTTGGACGTTATCACTTTCTGTGGCTCCCAAGGTTATTTGCC
>Strain_12_Inv_plus_left_motif 
TTATGAGAGATACCAATGTCAGAAGAACTGTCTCTGAGTACCTTGCTCTTGTATGTCCTTACATTGGTATCCTTGCTGTTAATGATTATCTTACCGATCTCAATTGGATATTCGAAACAAATGAAGAAGGGATTGTTTGTCTTCGTCAAACTTCTCCATCAGATATCCGTTCGTTTCCAGCACATATCGCTAGAACTACCTTGACAGATTTGGACGTTATCACTTTCTGTGGCTCCCAAGGTTATTTGCC
>Strain_12_Inv_plus_right_motif 
TTATGAGAGATACCAATGTCAGAAGAACTGTCTCTGAGTACCTTGCTCTTGTATGTCCTTACATTGGTATCCTTGCTGTTAATGATTATCTTACCGATCTCAATTGGATATTCGAAACAAATGAAGAAGGGATTGTTTGTCTTCGTCAAACTTCTCCATCAGATATCCGTTCGTTTCCAGCACATATCGCTAGAACTACCTTGACAGATTTGGACGTTATCACTTTCTGTGGCTCCCAAGGTTATTTGCC
>Strain_156_Inv_plus_left_motif 
TTATGAGAGATACCAATGTCAGAAGAACTGTCTCTGAGTACCTTGCTCTTGTATGTCCTTACATTGGTATCCTTGCTGTTAATGATTATCTTACCGATCTCAATTGGATATTCGAAACAAATGAAGAAGGGATTGTTTGTCTTCGTCAAACTTCTCCATCAGATATCCGTTCGTTTCCAGCACATATCGCTAGAACTACCTTGACAGATTTGGACGTTATCACTTTCTGTGGCTCCCAAGGTTATTTGCC
>Strain_156_Inv_plus_right_motif 
TTATGAGAGATACCAATGTCAGAAGAACTGTCTCTGAGTACCTTGCTCTTGTATGTCCTTACATTGGTATCCTTGCTGTTAATGATTATCTTACCGATCTCAATTGGATATTCGAAACAAATGAAGAAGGGATTGTTTGTCTTCGTCAAACTTCTCCATCAGATATCCGTTCGTTTCCAGCACATATCGCTAGAACTACCTTGACAGATTTGGACGTTATCACTTTCTGTGGCTCCCAAGGTTATTTGCC
>Strain_201_Inv_plus_left_motif 
TTATGAGAGATACCAATGTCAGAAGAACTGTCTCTGAGTACCTTGCTCTTGTATGTCCTTACATTGGTATCCTTGCTGTTAATGATTATCTTACCGATCTCAATTGGATATTCGAAACAAATGAAGAAGGGATTGTTTGTCTTCGTCAAACTTCTCCATCAGATATCCGTTCGTTTCCAGCACATATCGCTAGAACTACCTTGACAGATTTGGACGTTATCACTTTCTGTGGCTCCCAAGGTTATTTGCC
>Strain_201_Inv_plus_right_motif 
TTATGAGAGATACCAATGTCAGAAGAACTGTCTCTGAGTACCTTGCTCTTGTATGTCCTTACATTGGTATCCTTGCTGTTAATGATTATCTTACCGATCTCAATTGGATATTCGAAACAAATGAAGAAGGGATTGTTTGTCTTCGTCAAACTTCTCCATCAGATATCCGTTCGTTTCCAGCACATATCGCTAGAACTACCTTGACAGATTTGGACGTTATCACTTTCTGTGGCTCCCAAGGTTATTTGCC
>Strain_210_Inv_plus_left_motif 
TTATGAGAGATACCAATGTCAGAAGAACTGTCTCTGAGTACCTTGCTCTTGTATGTCCTTACATTGGTATCCTTGCTGTTAATGATTATCTTACCGATCTCAATTGGATATTCGAAACAAATGAAGAAGGGATTGTTTGTCTTCGTCAAACTTCTCCATCAGATATCCGTTCGTTTCCAGCACATATCGCTAGAACTACCTTGACAGATTTGGACGTTATCACTTTCTGTGGCTCCCAAGGTTATTTGCC
>Strain_210_Inv_plus_right_motif 
TTATGAGAGATACCAATGTCAGAAGAACTGTCTCTGAGTACCTTGCTCTTGTATGTCCTTACATTGGTATCCTTGCTGTTAATGATTATCTTACCGATCTCAATTGGATATTCGAAACAAATGAAGAAGGGATTGTTTGTCTTCGTCAAACTTCTCCATCAGATATCCGTTCGTTTCCAGCACATATCGCTAGAACTACCTTGACAGATTTGGACGTTATCACTTTCTGTGGCTCCCAAGGTTATTTGCC
>Strain_576_Inv_plus_left_motif 
TTATGAGAGATACCAATGTCAGAAGAACTGTCTCTGAGTACCTTGCTCTTGTATGTCCTTACATTGGTATCCTTGCTGTTAATGATTATCTTACCGATCTCAATTGGATATTCGAAACAAATGAAGAAGGGATTGTTTGTCTTCGTCAAACTTCTCCATCAGATATCCGTTCGTTTCCAGCACATATCGCTAGAACTACCTTGACAGATTTGGACGTTATCACTTTCTGTGGCTCCCAAGGTTATTTGCC
>Strain_576_Inv_plus_right_motif 
TTATGAGAGATACCAATGTCAGAAGAACTGTCTCTGAGTACCTTGCTCTTGTATGTCCTTACATTGGTATCCTTGCTGTTAATGATTATCTTACCGATCTCAATTGGATATTCGAAACAAATGAAGAAGGGATTGTTTGTCTTCGTCAAACTTCTCCATCAGATATCCGTTCGTTTCCAGCACATATCGCTAGAACTACCTTGACAGATTTGGACGTTATCACTTTCTGTGGCTCCCAAGGTTATTTGCC
>Strain_728_Inv_plus_left_motif 
TTATGAGAGATACCAATGTCAGAAGAACTGTCTCTGAGTACCTTGCTCTTGTATGTCCTTACATTGGTATCCTTGCTGTTAATGATTATCTTACCGATCTCAATTGGATATTCGAAACAAATGAAGAAGGGATTGTTTGTCTTCGTCAAACTTCTCCATCAGATATCCGTTCGTTTCCAGCACATATCGCTAGAACTACCTTGACAGATTTGGACGTTATCACTTTCTGTGGCTCCCAAGGTTATTTGCC
>Strain_728_Inv_plus_right_motif 
TTATGAGAGATACCAATGTCAGAAGAACTGTCTCTGAGTACCTTGCTCTTGTATGTCCTTACATTGGTATCCTTGCTGTTAATGATTATCTTACCGATCTCAATTGGATATTCGAAACAAATGAAGAAGGGATTGTTTGTCTTCGTCAAACTTCTCCATCAGATATCCGTTCGTTTCCAGCACATATCGCTAGAACTACCTTGACAGATTTGGACGTTATCACTTTCTGTGGCTCCCAAGGTTATTTGCC
