# Supplementary material for: The Sclerotinia sclerotiorum Mating Type Locus (MAT) Contains a 3.6-kb Region That Is Inverted in Every Meiotic Generation
Source: PLoS One. 2013 Feb 15;8(2):e56895. doi: 10.1371/journal.pone.0056895 (PMC3574095; doi:10.1371/journal.pone.0056895)
Supplement: Alignment S6 — FASTA text file with alignment of Botrytis cinerea and Sclerotinia sclerotiorum strain MAT1-1-1 sequences used in phylogenetic analyses for Figure 2 . Accession numbers are part of taxon names. (TXT) [file pone.0056895.s019.txt]

>Botrytis_MAT1_1_1_BC1G_15148 
ATGACGGCTCCCTTCAAAACCACGATGAAGCACACCTACAAGCGACAGCAAAAGAAGTTAACGACTACCCAATACCGTGTTTCAAAACCAGCAGCTAAATGCAGAAGAGCCAACGATGCCATGCAGTCACTGACATATCATTCAGCTCCGTTCATTTCTGAGGCCGAGGGTGGCATGCAACACGTTGCAATGAATGAGAGACAAACCGCATGGGTTGAGGCTCCTCGGCGCTCGGTCAATTCATATATATTGTTTCGTAGTAAGTATCTCGACCAATAACTGTTTTTCAAAGGTCTAACATCTGCTTAGCCTTCTACATGATTTTGACGGTGCTTGGGAATATTCCGCAGAAGTACAAGTCTGCTATCCTCAGTGTCTTGTGGGGTCGCGATCCTTTTCACGCCAAATGGTCCATCATTGCTCGCGCTTATACCCTCATGAGAGATGCTGGTGTTAGGAGATCCGTATCCGAGTTCCTTGCTCTCGTGTGCCCCCACATTGGTATCCTAACTGTCGACGATTACCTTTCCGACCTCAACTGGACATTCGAAACCAATGAAGAAGGGACTGTCTGTCTTCGCCAGACTTCTCCACCAGAGATCGGTTCGTTTCCAGCACACATCGCCAGAACTCTCTTAACAGATTTGGACATCATCACCTTTTGTGGCACTCAAGGCTACTTGCCAGTTGCGACCGCTGCCAGCATTGTTCAAGGTTGGAACCGTGTGCATCCAATGGCCAACATGGCTATTCAAGGCACTCTCCCTGTTACACAGCACATTGCTTCCACTCAGAATGCATATGGTGCCTGGGAGATGCCTTCAGGTGTCATAGTTGCTCCACCCCCCAAGCCGGCTTTCGACCAGCCTATTGCTTACACTCCTCCCGCTCTAGTGCCAGGTGCAACAGCATCACTAACTGGCTCACTGCCACCACCTCCTCCTTGGTCCACTGGTATGATGGCTGGATACTGGGGTCACGACAGTGGTACTATCGACCTCAGTGCACTTCACACTCAATTCGATCAATTCAACCCCACCTCTCTCACTGACGCAGGCGGTCTCTACATGCCTGAAGATGTCCCTTCACCACCACGTGAGCCAATTCTATCAAGCACTTAAATTTACCATACTGACTGTTTTAGTCTTTGCCGACTTCTAA
>1980_MAT1_1_1_SS1G_04004 
-----------------------------------------------------------------------------------------------------------------------------------------------------------------------------------------------------------------------------------------------------------------------------------------------------------------------------ATGATTTTGAATGTGCTTGGAAATATTCCGCAAAAGTACAAGTCTGCCATCCTCAGTGTCTTATGGGGACGTGATCCTTTTCATGCCAAATGGTCTATCCTTGCTCGCGCATATACCCTTATGAGAGATACCAATGTCAGAAGAACTGTCTCTGAGTACCTTGCTCTTGTATGTCCTTACATTGGTATCCTTGCTGTTAATGATTATCTTACCGATCTCAATTGGATATTCGAAACAAATGAAGAAGGGATTGTTTGTCTTCGTCAAACTTCTCCATCAGATATCCGTTCGTTTCCAGCACATATCGCTAGAACTACCTTGACAGATTTGGACGTTATCACTTTCTGTGGCTCCCAAGGTTATTTGCCAGCCGCAACTGCTGCTGGCATCGTTCAGGGCTGGAACCGTATGCATCCAAATGCTAATATGGCTATCCAAGGTACCCTCCCTGTTACACAACACATTGCTTCCACTCAGAATGCATATGGTGCCTGGGAGATGCCTAAAGGTGTCATTGTTGCTCCACCTCCCAAGCCAGCTTTCGACCACCCTCTTACTTACACTCTATCTACACCACTGCC-----CA-------------CTGGCACACTGCCACCACCACCTCCTTGGTCCACTGGTATGATGGCTGGCTACTGGAGTCAGGACAATGGGTCTATTGACCTAAATGGCCTTGAAAACCAATTCGATCAATTCAACCCCACCTCTCTTGGTGATGCAAACAGCCTCTATGTTCCTGGCGATATCTCTCCACCATCAGGTAAGTCAACCTGTTCACCCATTTGATTGTACCATACTAATTGTTTTAGACTTGACCGATTCATAG
>44Ba1_MAT1_1_1_JQ815883 
------------------------------------ATGAAGCGGCAGCAAAGAAAATTAACAACTACTCAGTATCGTGTGTCAAAACCAGCAACTAAATGCAGAAGAGCCAATGACAGCATACAGCCACTTACCTACCATACAGCTCCATTCATCGGTGAAATTGAGGGTGGTATACAACATGTTGCAATGAATACGAGACAAATCGGGTGGGTTGAGGCTCCTCGGCGCTCTGTCAATTCATATATATTGTTCCGTAGTAAGTTTTCTGATTGTCAACTATTTG-CAGAAGACCAACATCTACCTAGCCTTCTATATGATTTTGAATGTGCTTGGAAATATTCCGCAAAAGTACAAGTCTGCTATCCTCAGTGTCTTATGGGGACGTGATCCTTTTCATGCTAAATGGTCTATCCTTGCTCGCGCATATACCCTTATGAGAGATACCAATGTCAGAAGAACTGTCTCTGAGTACCTTGCTCTTGTATGTCCTTACATTGGTATCCTTGCTGTTAATGATTATCTTACCGATCTCAATTGGATATTCGAAACAAATGAAGAAGGGATTGTTTGTCTTCGTCAAACTTCTCCATCAGATATCCGTTCGTTTCCAGCACATATCGCTAGAACTACCTTGACAGATTTGGACGTTATCACTTTCTGTGGCTCCCAAGGTTATTTGCCAGCCGCAACTGCTGCTGGCATCGTTCAGGGCTGGAACCGTATGCATCCAAATGCTAATATGGCTATCCAAGGTACCCTCCCTGTTACACAACACATTGCTTCCACTCAGAATGCATATGGTGCCTGGGAGATGCCTAAAGGTGTCATTGTTGCTCCACCTCCCAAGCCAGCTTTCGACCACCCTCTTACTTACACTCTATCTACACCACTGCC-----CA-------------CTGGCACACTGCCACCACCACCTCCTTGGTCCACTGGTATGATGGCTGGCTACTGGAGTCAGGACAATGGGTCTATTGACCTAAATGGCCTTGAAAACCAATTCGATCAATTCAACCCCACCTCTCTTGGTGATGCAAACAGCCTCTATATTCCTGGCGATATCTCTCCACCATCAGGTAAGTCAACCTGTTCACCCATTTGATTGTACCATACTAATTGTTTTAGACTTGACCGATTCATAG
>44Ba12_MAT1_1_1_JQ815884 
------------------------------------ATGAAGCGGCAGCAAAGAAAATTAACAACTACTCAGTATCGTGTGTCAAAACCAGCAACTAAATGCAGAAGAGCCAATGACAGCATACAGCCACTTACCTACCATACAGCTCCATTCATCGGTGAAATTGAGGGTGGTATACAACATGTTGCAATGAATACGAGACAAATCGGGTGGGTTGAGGCTCCTCGGCGCTCTGTCAATTCATATATATTGTTCCGTAGTAAGTTTTCTGATTGTCAACTATTTG-CAGAAGACCAACATCTACCTAGCCTTCTATATGATTTTGAATGTGCTTGGAAATATTCCGCAAAAGTACAAGTCTGCTATCCTCAGTGTCTTATGGGGACGTGATCCTTTTCATGCTAAATGGTCTATCCTTGCTCGCGCATATACCCTTATGAGAGATACCAATGTCAGAAGAACTGTCTCTGAGTACCTTGCTCTTGTATGTCCTTACATTGGTATCCTTGCTGTTAATGATTATCTTACCGATCTCAATTGGATATTCGAAACAAATGAAGAAGGGATTGTTTGTCTTCGTCAAACTTCTCCATCAGATATCCGTTCGTTTCCAGCACATATCGCTAGAACTACCTTGACAGATTTGGACGTTATCACTTTCTGTGGCTCCCAAGGTTATTTGCCAGCCGCAACTGCTGCTGGCATCGTTCAGGGCTGGAACCGTATGCATCCAAATGCTAATATGGCTATCCAAGGTACCCTCCCTGTTACACAACACATTGCTTCCACTCAGAATGCATATGGTGCCTGGGAGATGCCTAAAGGTGTCATTGTTGCTCCACCTCCCAAGCCAGCTTTCGACCACCCTCTTACTTACACTCTATCTACACCACTGCC-----CA-------------CTGGCACACTGCCACCACCACCTCCTTGGTCCACTGGTATGATGGCTGGCTACTGGAGTCAGGACAATGGGTCTATTGACCTAAATGGCCTTGAAAACCAATTCGATCAATTCAACCCCACCTCTCTTGGTGATGCAAACAGCCTCTATGTTCCTGGCGATATCTCTCCACCATCAGGTAAGTCAACCTGTTCACCCATTTGATTGTACCATACTAATTGTTTTAGACTTGACCGATTCATAG
>44Ba18_MAT1_1_1_JQ815885 
------------------------------------ATGAAGCGGCAGCAAAGAAAATTAACAACTACTCAGTATCGTGTGTCAAAACCAGCAACTAAATGCAGAAGAGCCAATGACAGCATACAGCCACTTACCTACCATACAGCTCCATTCATCGGTGAAATTGAGGGTGGTATACAACATGTTGCAATGAATACGAGACAAATCGGGTGGGTTGAGGCTCCTCGGCGCTCTGTCAATTCATATATATTGTTCCGTAGTAAGTTTTCTGATTGTCAACTATTTG-CAGAAGACCAACATCTACCTAGCCTTCTATATGATTTTGAATGTGCTTGGAAATATTCCGCAAAAGTACAAGTCTGCTATCCTCAGTGTCTTATGGGGACGTGATCCTTTTCATGCTAAATGGTCTATCCTTGCTCGCGCATATACCCTTATGAGAGATACCAATGTCAGAAGAACTGTCTCTGAGTACCTTGCTCTTGTATGTCCTTACATTGGTATCCTTGCTGTTAATGATTATCTTACCGATCTCAATTGGATATTCGAAACAAATGAAGAAGGGATTGTTTGTCTTCGTCAAACTTCTCCATCAGATATCCGTTCGTTTCCAGCACATATCGCTAGAACTACCTTGACAGATTTGGACGTTATCACTTTCTGTGGCTCCCAAGGTTATTTGCCAGCCGCAACTGCTGCTGGCATCGTTCAGGGCTGGAACCGTATGCATCCAAATGCTAATATGGCTATCCAAGGTACCCTCCCTGTTACACAACACATTGCTTCCACTCAGAATGCATATGGTGCCTGGGAGATGCCTAAAGGTGTCATTGTTGCTCCACCTCCCAAGCCAGCTTTCGACCACCCTCTTACTTACACTCTATCTACACCACTGCC-----CA-------------CTGGCACACTGCCACCACCACCTCCTTGGTCCACTGGTATGATGGCTGGCTACTGGAGTCAGGACAATGGGTCTATTGACCTAAATGGCCTTGAAAACCAATTCGATCAATTCAACCCCACCTCTCTTGGTGATGCAAACAGCCTCTATGTTCCTGGCGATATCTCTCCACCATCAGGTAAGTCAACCTGTTCACCCATTTGATTGTACCATACTAATTGTTTTAGACTTGACCGATTCATAG
