# Supplementary material for: The Sclerotinia sclerotiorum Mating Type Locus (MAT) Contains a 3.6-kb Region That Is Inverted in Every Meiotic Generation
Source: PLoS One. 2013 Feb 15;8(2):e56895. doi: 10.1371/journal.pone.0056895 (PMC3574095; doi:10.1371/journal.pone.0056895)
Supplement: Alignment S7 — FASTA text file with alignment of Botrytis cinerea and Sclerotinia sclerotiorum strain MAT1-1-5 sequences used in phylogenetic analyses for Figure 2 . Accession numbers are part of taxon names. (TXT) [file pone.0056895.s020.txt]

>Botrytis_MAT1_1_5_BC1G_15147 
ATGAAAGTCAGAACTCGTCTACAAATTCGACGGGAAGCATGCAGAAGAAAACGGATCTTATTGGGCAACAAACATCGATCTGCTCGTGAAGTTCCTCTCAACGCTATTAGGACCTGGAAGCGTGATAAGATCAACACACAGGATCCATCAAATTTTTTGGACGCAACACTTATCGAGCTAGCTGCAGCACTAGAGAAAGGCGAACTGTTGACTGATAGGGGAACGGGAGATAGTTCAGTATCTTTAACTTACAGTCGTTTCAATGCAGGAGTTGAAGCAAGTAAGTCAATATGAGTAGCCAAATGTATGAAATTTTCTAATCGTGCTAGCTGCTAATGTCCCCGGAATACCGTGCGACCCTGCATTTCTAGATGCCCTTGTCACAGACTGTTGCGTTTTGATTTGGGAATTTCACAGTCTTTACAGACATACAGATCTTGACTCAATTGACGATCCATTACCCACCAAGTATGCCAACATTTTCCATGATCTTAACACCGTGTTTGGCGAATGTCGAAGACTGAAAAAGTCGCCCGAACTCTTCTCAACTTTGGTACAAGAGCGTCAGTTCACTTCAAAGATGAGTCGCATAGCAGAAATTGTAGATCATCTACGGGATGTTATCGTCTTGAAAAATGAAGGTAAACTCACCCGAAAGAAAATGCGAAAGAAGGAGAAAGAACTTTCCAAAGATCTACCTTTCTTTTATCCAGGACGAGCAGATGGAAAGCACCCTTGGACAAGATGGCTGGAGAATTCTTCACCTGTGATGCCCCCTGGCTGGGTTGGAATTCAGCAGAAAATTCCACATATTGGCGACAATATCATTCGAAGGATCACGACCATGTATGAACTTTACGAAAGGCAATTTAGAATTGTGAGTATATCAAATATGTC--GTGTGCATGAAGGAGGTGGAAACGCTAATGCATGTTTCACAGGAGAAACTGACTGACAGCAAAGTGAACGTAAGTCTAATAGTGAGGTGCTCCTCGATAACTAGAAGTGTCATTAAAACTTCATCTAGGACACCTTGGATGATTTTCCTGCTCCTGGAGAAGCATTCGAGCATATGGAATACTCAAGATTCTCAACTCTGGCTGTAAACTACGTGCAGTATAAGACTGGAGACAGGCCGGAGACCGACAAAAATGGGATTTTGAGGATTGAGAAGTTAACAGAAGCTGTTCAACGAAGCTTTAGATGGCAGGAAAATCCAGTAATTACCGGGAATGCAAATATACCCTACCATCGATTCATGATGGGCTACAAGATAGAAACAATGAATGAGGAAGTTCCTTAG
>1980_MAT1_1_5_SS1G_04003 
ATGAAAGTCAATACTGCCATACAAATGCGACGTGAAGCTTTCTTGAGGAGGAAGTATTTATGGGGCATCAAATTACATTCTGCTCGTTATATTCGCCCCTGCGCCCTTAGGACTTGGAAACGTGATGAGGTCAATACATTGGATCCATCGACTTTTCCTGACGCGACACCTGTGGAGCTAGCGGCAGCATTAGAAAGAGATGAGTTACTTACGGGTGTGGAAGTGGGATATAACCCAATATCATTAACCTCGGATCGTTTCGATCCGGGTGTTGAAGCAAGTAAGTCAATACCGTCATCAAAGCGTATATTCTTTTCTAATATTGACAGCCGCGGATACTCCTGGAAAGCCATGCGAGCCTGCATTTCTAGATGCCCTCGTCACGGACTGTTGCGTTTTGATTTGGGAATTTCGTAGCCTTTATAGATACACAGACTTCAATTCGATGGACGACCCATTACCCACGAAGTATGCGGACATTTTCTATGATCTCAACACCGTATTTACACAATGCCGGAGGCTTAAAAAATCGCCTGAACTCTTCTCAACGCTAGTACAAGAGCGTCAATTCATGGAAAAGATGAGTCGTATAGCGGAAATTGTGGACCATCTGCGAGATGTTATAGTCTTGAAAAATGATAGTAAGCTCGCCAGGAACGAAATGCGAAAGAAGGAGAGAGAACTTGCCAAATGTCTACCATTCTTTTATCCCGGACGGGCAGATGGAAGACATCCCTGGACTAGATGGCTGGAAAATTCTTCACCTGTGATGCCTCCAGGTTGGCTTGGGATTCAGCAGAAAATACCACATATTGGCGACAATATAATTCGAAGAATCACAACTATGTATGAACTATATGAGAGACAGTTTAGAATTGTGAGTATATTAACCATGTTCTATACACATAAAGGAAACTGATAGACTAATGTATTTTTCACAGGAGGGACTTATTGATCGCAAAGTGAATGTAAGTTTGATAATGAGAACCTGCTTCATGTCCGAATAATAAACTAAAACGTCATCTAGGATACCTTGGAAGATTTTCCTGCCCCAGGAGAAGCATTTGAGCATATGGCCTACTCGAAATTCTCAACAATGGCAGTAAATTACGTGCAGTATAGAAGTGGAGATAGGTCGGAGTCCGACCAAAATGGGATCTTGAGGATTGAGAAGTTAGCAGAAGCTGTTCAGCGGAGTTTCAGACGGCAGGAGAATCCAGTAATTGCAAAGAATGCAAATATCCCGTATCATCGATTTATGATGGGCTATAAGGTAGAAACACTAAATGGCGATGTCCAATAG
>44Ba1_MAT1_1_5_JQ815883 
ATGAAAGTCAATACTGCCATACAAATGCGACGTGAAGCTTTCTTGAGGAGGAAGTATTTATGGGGCATCAAATTACATTCTGCTCGTTATATTCGCCCCTGCGCCCTTAGGACTTGGAAACGTGATGAGGTCAATACATTGGATCCATCGACTTTTCCTGACGCGACACCTGTGGAGCTAGCGGCAGCATTAGAAAGAGATGAGTTACTTACGGGTGTGGAAGTGGGATATAACCCAATATCATTAACTTCGGATCGTTTCGATCCGGGTGTTGAAGCAAGTAAGTCAATACCGTCATCAAAGCGTATATTCTTTTCTAATATTGACAGCCGCGGATACTCCTGGAAAGCCATGCGAGCCTGCATTTCTAGATGCCCTCGTCACGGACTGTTGCGTTTTGATTTGGGAATTTCGTAGCCTTTACAGATACACAGACTTCAATTCGATGGACGACCCATTACCCACGAAGTATGCGGACATTTTCTATGATCTCAACACCGTATTTACACAATGCCGGAGGCTTAAAAAATCGCCTGAACTCTTCTCAACGCTAGTACAAGAGCGTCAATTCATGGAAAAGATGAGTCGTATAGCGGAAATTGTGGACCATCTGCGAGATGTTATAGTCTTGAAAAATGATAGTAAGCTCGCCAGGAACGAAATGCGAAAGAAGGAGAGAGAACTTGCCAAATGTCTACCATTCTTTTATCCCGGACGGGCAGATGGAAGACATCCCTGGACTAGATGGCTGGAAAATTCTTCACCTGTGATGCCTCCAGGTTGGCTTGGGATTCAGCAGAAAATACCACATATTGGCGACAATATAATTCGAAGAATCACAACTATGTATGAACTGTATGAGAGACAGTTTAGAATTGTGAGTATATTAACCATGTTCTATACACATAAAGGAAACTGATAGACTAATGTATTTTTCACAGGAGGGACTTATTGATCGCAAAGTGAATGTAAGTTTGATAATGAGAACCTGCTTCATGTCCGAAGAATAAACTAAAACGTCATCTAGGATACCTTGGAAGATTTTCCTGCCCCAGGAGAAGCATTTGAGCATATGGCCTACTCGAAATTCTCAACAATGGCAGTAAATTACGTGCAGTATAGAAGTGGAGATAGGTCGGAGTCCGACCAAAATGGGATCTTGAGGATTGAGAAGTTAGCAGAAGCTGTTCAGCGGAGTTTCAGACGGCAGGAGAATCCAGTAATTGCAAAGAATGCAAATATCCCGTATCATCGATTTATGATGGGCTATAAGGTAGAAACACTAAATGGCGATGTCCAATAG
>44Ba12_MAT1_1_5_JQ815884 
ATGAAAGTCAATACTGCCATACAAATGCGACGTGAAGCTTTCTTGAGGAGGAAGTATTTATGGGGCATCAAATTACATTCTGCTCGTTATATTCGCCCCTGCGCCCTTAGGACTTGGAAACGTGATGAGGTCAATACATTGGATCCATCGACTTTTCCTGACGCGACACCTGTGGAGCTAGCGGCAGCATTAGAAAGAGATGAGTTACTTACGGGTGTGGAAGTGGGATATAACCCAATATCATTAACCTCGGATCGTTTCGATCCGGGTGTTGAAGCAAGTAAGTCAATACCGTCATCAAAGCGTATATTCTTTTCTAATATTGACAGCCGCGGATACTCCTGGAAAGCCATGCGAGCCTGCATTTCTAGATGCCCTCGTCACGGACTGTTGCGTTTTGATTTGGGAATTTCGTAGCCTTTACAGATACACAGACTTCAATTCGATGGACGACCCATTACCCACGAAGTATGCGGACATTTTCTATGATCTCAACACCGTATTTACACAATGCCGGAGGCTTAAAAAATCGCCTGAACTCTTCTCAACGCTAGTACAAGAGCGTCAATTCATGGAAAAGATGAGTCGTATAGCGGAAATTGTGGACCATCTGCGAGATGTTATAGTCTTGAAAAATGATAGTAAGCTCGCCAGGAACGAAATGCGAAAGAAGGAGAGAGAACTTGCCAAATGTCTACCATTCTTTTATCCCGGACGGGCAGATGGAAGACATCCCTGGACTAGATGGCTGGAAAATTCTTCACCTGTGATGCCTCCAGGTTGGCTTGGGATTCAGCAGAAAATACCACATATTGGCGACAATATAATTCGAAGAATCACAACTATGTATGAACTGTATGAGAGACAGTTTAGAATTGTGAGTATATTAACCATGTTCTATACACATAAAGGAAACTGATAGACTAATGTATTTTTCACAGGAGGGACTTATTGATCGCAAAGTGAATGTAAGTTTGATAATGAGAACCTGCTTCATGTCCGAAGAATAAACTAAAACGTCATCTAGGATACCTTGGAAGATTTTCCTGCCCCAGGAGAAGCATTTGAGCATATGGCCTACTCGAAATTCTCAACAATGGCAGTAAATTACGTGCAGTATAGAAGTGGAGATAGGTCGGAGTCCGACCAAAATGGGATCTTGAGGATTGAGAAGTTAGCAGAAGCTGTTCAGCGGAGTTTCAGACGGCAGGAGAATCCAGTAATTGCAAAGAATGCAAATATCCCGTATCATCGATTTATGATGGGCTATAAGGTAGAAACACTAAATGGCGATGTCCAATAG
>44Ba18_MAT1_1_5_JQ815885 
ATGAAAGTCAATACTGCCATACAAATGCGACGTGAAGCTTTCTTGAGGAGGAAGTATTTATGGGGCATCAAATTACATTCTGCTCGTTATATTCGCCCCTGCGCCCTTAGGACTTGGAAACGTGATGAGGTCAATACATTGGATCCATCGACTTTTCCTGACGCGACACCTGTGGAGCTAGCGGCAGCATTAGAAAGAGATGAGTTACTTACGGGTGTGGAAGTGGGATATAACCCAATATCATTAACCTCGGATCGTTTCGATCCGGGTGTTGAAGCAAGTAAGTCAATACCGTCATCAAAGCGTATATTCTTTTCTAATATTGACAGCCGCGGATACTCCTGGAAAGCCATGCGAGCCTGCATTTCTAGATGCCCTCGTCACGGACTGTTGCGTTTTGATTTGGGAATTTCGTAGCCTTTACAGATACACAGACTTCAATTCGATGGACGACCCATTACCCACGAAGTATGCGGACATTTTCTATGATCTCAACACCGTATTTACACAATGCCGGAGGCTTAAAAAATCGCCTGAACTCTTCTCAACGCTAGTACAAGAGCGTCAATTCATGGAAAAGATGAGTCGTATAGCGGAAATTGTGGACCATCTGCGAGATGTTATAGTCTTGAAAAATGATAGTAAGCTCGCCAGGAACGAAATGCGAAAGAAGGAGAGAGAACTTGCCAAATGTCTACCATTCTTTTATCCCGGACGGGCAGATGGAAGACATCCCTGGACTAGATGGCTGGAAAATTCTTCACCTGTGATGCCTCCAGGTTGGCTTGGGATTCAGCAGAAAATACCACATATTGGCGACAATATAATTCGAAGAATCACAACTATGTATGAACTGTATGAGAGACAGTTTAGAATTGTGAGTATATTAACCATGTTCTATACACATAAAGGAAACTGATAGACTAATGTATTTTTCACAGGAGGGACTTATTGATCGCAAAGTGAATGTAAGTTTGATAATGAGAACCTGCTTCATGTCCGAAGAATAAACTAAAACGTCATCTAGGATACCTTGGAAGATTTTCCTGCCCCAGGAGAAGCATTTGAGCATATGGCCTACTCGAAATTCTCAACAATGGCAGTAAATTACGTGCAGTATAGAAGTGGAGATAGGTCGGAGTCCGACCAAAATGGGATCTTGAGGATTGAGAAGTTAGCAGAAGCTGTTCAGCGGAGTTTCAGACGGCAGGAGAATCCAGTAATTGCAAAGAATGCAAATATCCCGTATCATCGATTTATGATGGGCTATAAGGTAGAAACACTAAATGGCGATGTCCAATAG
