# Supplementary material for: The Sclerotinia sclerotiorum Mating Type Locus (MAT) Contains a 3.6-kb Region That Is Inverted in Every Meiotic Generation
Source: PLoS One. 2013 Feb 15;8(2):e56895. doi: 10.1371/journal.pone.0056895 (PMC3574095; doi:10.1371/journal.pone.0056895)
Supplement: Alignment S8 — FASTA text file with alignment of Botrytis cinerea and Sclerotinia sclerotiorum strain MAT1-2-1 sequences used in phylogenetic analyses for Figure 2 . Accession numbers are part of taxon names. (TXT) [file pone.0056895.s021.txt]

>B_fuckeliana_MAT1_2_1_FQ790352 
ATGTCTCTCTCCTCTCTCCGACTAGGAAAATGGGTACCGCATCACGGCACTGTCCTCGAAACGCCGCTTGCAAATGTGCCTTATCCTGCAGTCGATACGACTCCTGTGGAATCCTACATGATTCCTGGACTGACGAAGGAAATCTATAATTCGATGCGCAATTTTATCAATGAATTAGATTTGTATAACGCACTTGACATTAACCCATGGTGTGAGCTGCGAGATCACGAATATATGAGTATTGGAACTCCAGAACGTCAAATTCTACTTCATTTTTATCAGTACATTCTCTAAACTTCACATCGAGGCCTCATCTAACATACTATTGTAGGCAACACACCGATCGCAAGGGTGTTTTCGTCAGAGACGCCTATATCAACAGAATGTTCCTTGCTCCATTAGATGAGTTTGAGCATAAACAAATGTTGGCTGTTGCAGGTTTCGCCAATCTGTGTCTGGAACCTCTTCAGATTGAGCAACGAAGAATGATGAACGGCTCATGGGATGAAAATAGCTCTATACTTCCCCAAAATGCTGGAGCTACTCCTTGTTCTACTCCAGGAAAAAATCATCTTGCCTCATCTTCCATGCCCACTGGTCTCAAGCCAAAGATCCCACGTCCAGCTAATGAGTGGATTCTTTATCGTGCGGATAATCATCTGCCTATCAAGAAAGCCTATCCAGGTATCACCAATAACGAGATTTGTAAGTTTTCGCATTTATTACGCACTTTGCTTCAACCTTCTAACTATTTTCATAGCTTCAATTATTGCTGGAATGTGGGCTGCAGAAACTCCAGAGCGGCGCCTGAAGTACAAGATCCGTGCCGATTTGTTGAAGGAAGCTCACAAGAAGGCTTACCCAACTTACAAATACGCCCCTAGAAAGCCAAGTGAGAAGAAGCGTCGTGTGTCCAAGAAGACCCTCAATAAATCAACCGCCAACCAACTATCTCAAAATTTCAACTCCACCACCATCTCCACCGAATCCTCCACCGAATCCTCCATCAACTATCCAATCTTAAATCACGACTCTATCGATGATACTATTATGGGCACAATGGGCACTTTTGGGCTCAATATTCACATGGATCACTCCAACGTGCTAGAGCAACAGCTTCAGCCTGAGCACTACAGGCTTTCCTATAGTGACGAAGCAATGGGTATGAACTTCGCACCAACAGAAGCTTGGCAAACGGTCCAACAACAGGATCTCTACACATTCTTTTCCCCTCAACAACAATACTAAGTATTCACTTCTC-TAATCTCA--CGAACTCGTCGACTCTTCACGACGTGGCCTGTGTTTCACGACTTACGACTTATGGAAAGGAGCTGGAACTTGG
>1980_MAT1_2_1_SS1G_04006 
ATGTCTCTGTCCACCCTCAGACTTGGGAAATGGGTACCGCATCGCGGTACTATTCTTGAAACTCCCCTCGCAGATGTTCCTTATCCTGCAGTCGACATCACACCTGTCGAAGCTTATGGCATTCCTGGATTATCGAAGGAGATTTATGATGCGATGCGCACTTTCTTCAATGAATTGGATCTGTATAACGCACTTGACATCAACCCATGGTGTGAACTAAAAGATTCTCAATACCTTGGTATTGGCACACCTGAACGTCAAATACTGCTTCATTTTTATGAGTATGTAACATCTGCTCTATATTACGGTCTCGTCTAACATGCAATTACAGGCAACACACTGATCGGAAAGGTGTTTTCGTCAGAGACGCCTATGTCAGCAGAATATTTCTTGCCCCATTGGATGAGTTTGAGGACAAACAGATGTTAGCCGTCGCAGGCTTCACCAATTTGTGTCTGGAGCCTCTCAATGTCGAGCATCGAAGGATGATGAACGGCTCATGGGATGAAAATTGCACAATTCTTCCGACGAATGTTGGGGTGACTCTCTGCTCTGGCTCAGGGAAAAAGCATCTA---TCACCGTCCCTGCCTGCTGCTCTCAAGCCAAAGATCCCACGTCCCGCTAATGAGTGGATTCTTTATCGTGCTGATAACCATATTCCCATCAAGAAAGCCTATCCAGGTATCACCAATAACGAGATTTGTAAGTTACC-CATTTGTTATATGCTTCACTTCAATCTTCTAATTTTTTTTCTAGCTTCGATTATCGCCGGCATGTGGGCTGCAGAAACTCCAGAGCGGCGTTTGAAGTACAAGATTCGTGCCGATCTATTGAAGGAAGCTCACAAGAAGGCTTATCCTACCTACAAGTACGCTCCCAGGAAGCCAAGTGAGAAGAAGCGACGTGCATCCAAGAAGACGCTCACCAAACCAACCACCAACCAATTATCCCACAACATCAATACTACCACC------------------------TCTTCCATCAGCTTTCCTATTGCAAACAACAACTCTATTGATAATTCTGATCTAAATACA---------TTTGGACTCAATATTCATATAAATCACTCTAATATAACAGAACAACAACTTCAATCCGAAAACTCCAGACTTACATATAATGATCAATCAATAGGTATGAACTTTACATCAACAGAATCTTGGCAAATGGTACAACAACAGGATCTCTATGACTTCTTCTCTCCTCGGCAAATAACCTTGGGAGCCACAGAAAGTGATAACGTCCAAATCTGTCAAGGTAGTTCTA-GCGATATGTGCTGGA-AACGAACGGATATCTGA-----------------
>44Ba1_MAT1_2_1_JQ815883 
ATGTCTCTGTCCACCCTCAGACTTGGGAAATGGGTACCGCATCGCGGTACTATTCTTGAAACTCCCCTCGCAGATGTTCCTTATCCTGCAGTCGACATCACACCTGTCGAAGCTTATGGCATTACTGGATTATCGAAGGAGATTTATGATGCGATGCGCACTTTCTTCAATGAATTGGATCTGTATAACGCACTTGACATCAACCCATGGTGTGAACTAAAAGATTCTCAATACCTTGGTATTGGCACACCTGAACGTCAAATACTGCTTCATTTTTATGAGTATGTAACATCTGCTCTATATTACGGTCTCGTCTAACATGCAATTACAGGCAACACACTGATCGGAAAGGTGTTTTCGTCAGAGACGCCTATGTCAGCAGAATATTTCTTGCCCCATTGGATGAGTTTGAGGACAAACAGATGTTAGCCGTCGCAGGCTTCACCAATTTGTGTCTGGAGCCTCTCAATGTCGAGCATCGAAGGATGATGAACGGCTCATGGGATGAAAATTGCACAATTCTTCCGACGAATGTTGGGGTGACTCTCTGCTCTGGCTCAGGGAAAAAGCATCTA---TCACCGTCCCTGCCTGCTGCTCTCAAGCCAAAGATCCCACGTCCCGCTAATGAGTGGATTCTTTATCGTGCTGATAACCATATTCCCATCAAGAAAGCCTATCCAGGTATCACCAATAACGAGATTTGTAAGTTACC-CATTTGTTATATGCTTCACTTCAATCTTCTAATTTTTTTTCTAGCTTCGATTATCGCCGGCATGTGGGCTGCAGAAACTCCAGAGCGGCGTTTGAAGTACAAGATTCGTGCCGATCTATTGAAGGAAGCTCACAAGAAGGCTTATCCTACCTACAAGTACGCTCCCAGGAAGCCAAGTGAGAAGAAGCGACGTGCATCCAAGAAGACGCTCACCAAACCAACCACCAACCAATTATCCCACAACATCAATACTACCACC------------------------TCTTCCATCAGCTTTCCTATTGCAAACAACAACTCTATTGATAATTCTGATCTAAATACA---------TTTGGACTCAATATTCATATAAATCACTCTAATATAACAGAACAACAACTTCAATCCGAAAACTCCAGACTTACATATAATGATCAATCAATAGGTATGAACTTTACATCAACAGAATCTTGGCAAATGGTACAACAACAGGATCTCTACGACTTCTTCTCTCCTCGGCAAATAACCTTGGGAGCCACAGAAAGTGATAACGTCCAAATCTGTCAAGGTAGTTCTA-GCGATATGTGCTGGA-AACGAACGGATATCTGA-----------------
>44Ba12_MAT1_2_1_JQ815884 
ATGTCTCTGTCCACCCTCAGACTTGGGAAATGGGTACCGCATCGCGGTACTATTCTTGAAACTCCCCTCGCAGATGTTCCTTATCCTGCAGTCGACATCACACCTGTCGAAGCTTATGGCATTACTGGATTATCGAAGGAGATTTATGATGCGATGCGCACTTTCTTCAATGAATTGGATCTGTATAACGCACTTGACATCAACCCATGGTGTGAACTAAAAGATTCTCAATACCTTGGTATTGGCACACCTGAACGTCAAATACTGCTTCATTTTTATGAGTATGTAACATCTGCTCTATATTACGGTCTCGTCTAACATGCAATTACAGGCAACACACTGATCGGAAAGGTGTTTTCGTCAGAGACGCCTATGTCAGCAGAATATTTCTTGCCCCATTGGATGAGTTTGAGGACAAACAGATGTTAGCCGTCGCAGGCTTCACCAATTTGTGTCTGGAGCCTCTCAATGTCGAGCATCGAAGGATGATGAACGGCTCATGGGATGAAAATTGCACAATTCTTCCGACGAATGTTGGGGTGACTCTCTGCTCTGGCTCAGGGAAAAAGCATCTA---TCACCGTCCCTGCCTGCTGCTCTCAAGCCAAAGATCCCACGTCCCGCTAATGAGTGGATTCTTTATCGTGCTGATAACCATATTCCCATCAAGAAAGCCTATCCAGGTATCACCAATAACGAGATTTGTAAGTTACC-CATTTGTTATATGCTTCACTTCAATCTTCTAATTTTTTTTCTAGCTTCGATTATCGCCGGCATGTGGGCTGCAGAAACTCCAGAGCGGCGTTTGAAGTACAAGATTCGTGCCGATCTATTGAAGGAAGCTCACAAGAAGGCTTATCCTACCTACAAGTACGCTCCCAGGAAGCCAAGTGAGAAGAAGCGACGTGCATCCAAGAAGACGCTCACCAAACCAACCACCAACCAATTATCCCACAACATCAATACTACCACC------------------------TCTTCCATCAGCTTTCCTATTGCAAACAACAACTCTATTGATAATTCTGATCTAAATACA---------TTTGGACTCAATATTCATATAAATCACTCTAATATAACAGAACAACAACTTCAATCCGAAAACTCCAGACTTACATATAATGATCAATCAATAGGTATGAACTTTACATCAACAGAATCTTGGCAAATGGTACAACAACAGGATCTCTACGACTTCTTCTCTCCTCGGCAAATAACCTTGGGAGCCACAGAAAGTGATAACGTCCAAATCTGTCAAGGTAGTTCTA-GCGATATGTGCTGGA-AACGAACGGATATCTGA-----------------
>44Ba18_MAT1_2_1_JQ815885 
ATGTCTCTGTCCACCCTCAGACTTGGGAAATGGGTACCGCATCGCGGTACTATTCTTGAAACTCCCCTCGCAGATGTTCCTTATCCTGCAGTCGACATCACACCTGTCGAAGCTTATGGCATTACTGGATTATCGAAGGAGATTTATGATGCGATGCGCACTTTCTTCAATGAATTGGATCTGTATAACGCACTTGACATCAACCCATGGTGTGAACTAAAAGATTCTCAATACCTTGGTATTGGCACACCTGAACGTCAAATACTGCTTCATTTTTATGAGTATGTAACATCTGCTCTATATTACGGTCTCGTCTAACATGCAATTACAGGCAACACACTGATCGGAAAGGTGTTTTCGTCAGAGACGCCTATGTCAGCAGAATATTTCTTGCCCCATTGGATGAGTTTGAGGACAAACAGATGTTAGCCGTCGCAGGCTTCACCAATTTGTGTCTGGAGCCTCTCAATGTCGAGCATCGAAGGATGATGAACGGCTCATGGGATGAAAATTGCACAATTCTTCCGACGAATGTTGGGGTGACTCTCTGCTCTGGCTCAGGGAAAAAGCATCTA---TCACCGTCCCTGCCTGCTGCTCTCAAGCCAAAGATCCCACGTCCCGCTAATGAGTGGATTCTTTATCGTGCTGATAACCATATTCCCATCAAGAAAGCCTATCCAGGTATCACCAATAACGAGATTTGTAAGTTACC-CATTTGTTATATGCTTCACTTCAATCTTCTAATTTTTTTTCTAGCTTCGATTATCGCCGGCATGTGGGCTGCAGAAACTCCAGAGCGGCGTTTGAAGTACAAGATTCGTGCCGATCTATTGAAGGAAGCTCACAAGAAGGCTTATCCTACCTACAAGTACGCTCCCAGGAAGCCAAGTGAGAAGAAGCGACGTGCATCCAAGAAGACGCTCACCAAACCAACCACCAACCAATTATCCCACAACATCAATACTACCACC------------------------TCTTCCATCAGCTTTCCTATTGCAAACAACAACTCTATTGATAATTCTGATCTAAATACA---------TTTGGACTCAATATTCATATAAATCACTCTAATATAACAGAACAACAACTTCAATCCGAAAACTCCAGACTTACATATAATGATCAATCAATAGGTATGAACTTTACATCAACAGAATCTTGGCAAATGGTACAACAACAGGATCTCTACGACTTCTTCTCTCCTCGGCAAATAACCTTGGGAGCCACAGAAAGTGATAACGTCCAAATCTGTCAAGGTAGTTCTA-GCGATATGTGCTGGA-AACGAACGGATATCTGA-----------------
