# Supplementary material for: The Sclerotinia sclerotiorum Mating Type Locus (MAT) Contains a 3.6-kb Region That Is Inverted in Every Meiotic Generation
Source: PLoS One. 2013 Feb 15;8(2):e56895. doi: 10.1371/journal.pone.0056895 (PMC3574095; doi:10.1371/journal.pone.0056895)
Supplement: Alignment S9 — FASTA text file with alignment of Botrytis cinerea and Sclerotinia sclerotiorum strain MAT1-2-4 sequences used in phylogenetic analyses for Figure 2 . Accession numbers are part of taxon names. (TXT) [file pone.0056895.s022.txt]

>B_fuckeliana_MAT1_2_4_FQ790352 
--ATGCAACCACAAGCAGAGGCTAATGGAGA-TGTGGAGACATCAACCAGACGGCCCAAG-GTAAACGCAGCGCATGTTCTCAGCTGTATGAAAGACTTTTCACATGAATTCCG-GCGACTAGATTCCTACACAACAAC--CCAGCACGCTGTTCCGGAAATGAATCCTATAGTGTATGATGTTGATTATACCGTGATACACAATCCTTCTCAAGAAACAGGAGGTGAAGGGAATATTCGAACAGACAAAATGACCACAGAGCAGCGTCATTCACAAAGAGAATTATCAGATGTTGTCAGGTACGGAAATAGCCTCGCCAATAGCTT-TATGAAAATCGAAACGGGTCTTCTTGGCTTGCGTTTCGACGGACGAGGTTCAGCATCATTTAGAGAAAAACTCGCTGCAGGTCAAAGGATTTC-CTTGCGAATCTACATACAGAAGTGAGTATCAAAATTCTTGTTTTCAAACATTACTGATGAAATATTCCAGTGAGATTAAAAGACTAGCAGCTGATTTGGGACTGGTGAAACTCGGAATTTGCGAAACCTTACTTATAAAAGATGTTGCAAAGCGCATAGTTGAGCGTCGCAGAACCATGACTCAAGCAGAGGGCAATATGTTTGCGGATGACATATTTCAGCGCGAGTTCAAACTCGATGTTGACGACGCGTCAGGCGTGGCATATATAAAGCCATTCCTAGAGAGGGGTAAAGAGATACGTAATGAGAGTAAGTTCGGT--CCATGCTTGTGTATCTGCCTATACTAATTCGTTGCAGTCTCAGAATTGATTTGGAATC-TACAATTTGATCGCACTTTCGCGAGAACTATGTCACATCTCTTCCCACTGAACTATGACTCTTGGG--CAAAGGAGACAACACCAAAAGGGTTAAGAA-AGAGAAGGCGTATGAGGAGGATCAAGCGGGAAAGGGTATCGGAAGGACATCATTGGGTTGAGCTC-TAATGA---
>1980_MAT1_2_4_SS1G_04005 
CTATCCACCTGCACTTTCAACTCGTTTTATTCTCCTCATACACCTTCTCTTTCGTATACTTGTCGGTGTTATA-ATCTTCTCT-TTCCAAGAGTCATAATTCAAAGGGAGGAGATGGGACATAGTTCTCGCGAAAGTACGATCGAATTGTAGATTCCAAATCAGATCAGAGACTGCATTGAATTAGCTTAATC-TGACATTCACATATATAGAGGAGCTCACTCTCGTTGCGTATCTCTTCACTC-CTTTTTAAATATGCCTCTATAT-GTGCCTCCCCAGATTCATCCC-CATTGTCGAA-ATCGAACTCGT-TCTCAAATATCTCGTCTGCAAATACATTGCCCTCTGCTTGAGTAATTGTTCGGCG-ACG--GTCAACCATGCTCTTCACCACATCTC-TTATAG-CCAAAGTTTCGCATTCACCGAGTTTCAC-CAGCCCCAA--ATCGGC-TGCTTGTTTTGTGATTTCGCTGGAACTTTTTATCAATAATGTTTAGAGACAAATAATTTTCTACTCACTTCTGTAGAT--AAATTCGCAACGCAATTCTT-TGTCC--TGCAGCTAATTGCCTGATCAATGGT-GCTGACCCTTGTTTGTCGAAACGCAAGTTAAGAAGCCCCGTTTCGAGTTTCA-TA-AAGCT-ATTCGCAAGGTTATTCGTGTGTCTGACG--ACATTTGATAGCTCCCTCTGTGACTGACGTTGCTCTGTGGTCACTTTGGGTTTCAGAAGTTGCCTTTCATCTCCTCCTATCCATTGGAGAGAGTCGT-GTATCACCGTGTAATTAACGTCATATACTATAGGAGCAATTCC-TAAAAATGGTTGTGGAGTTGTCGTCTTGGAACCCGGCCGCTTGAAATCTCGGGAAAAGTCATTCATGTGATTGAGAACATACATTGCGT-TGATCTGAGACCGTCCTGTCGATGTCTCGGCAC--CTGCATTGGCTCCTGCTTGTGGTTGCAT
>44Ba1_MAT1_2_4_JQ815883 
CTATCCACCTGCACTTTCAACTCGTTTTATTCTCCTCATACACCTTCTCTTTCGTATACTCGTCGGTGTTATA-ATCTTCTCT-TTCCAAGAGTCATAATTCAAAGGGAGGAGATGGGACATAGTTCTCGCGAAAGTACGATCGAATTGTAGATTCCAAATCAGATCAGAGACTGCATTGAATTAGCTTAATC-TGACATTCACATATATAGAGGAGCTCACTCTCGTTGCGTATCTCTTCACTC-CTTTTTAAATATGCCTCTATAT-GTGCCTCCCCAGATTCATCCC-CATTGTCGAA-ATCGAACTCGT-TCTCAAATATCTCGTCTGCAAATACATTGCCCTCTGCTTGAGTAATTGTTCGGCG-ACG--GTCAACCATGCTCTTCACCACATCTC-TTATAG-CCAAAGTTTCGCATTCACCGAGTTTCAC-CAGCCCCAA--ATCGGC-TGCTTGTTTTGTGATTTCGCTGGAACTTTTTATCAATAATGTTTAGAGACAAATAATTTTCTACTCACTTCTGTAGAT--AAATTCGCAACGCAATTCTT-TGTCC--TGCAGCTAATTGCCTGATCAATGGT-GCTGACCCTTGTTTGTCGAAACGCAAGTTAAGAAGCCCCGTTTCGAGTTTCA-TA-AAGCT-ATTCGCAAGGTTATTCGTGTGTCGGACG--ACATTTGATAGCTCCCTCTGTGACTGACGTTGCTCTGTGGTCACTTTGGGTTTCCGAAGTTGCCTTTCATCTCCTCCTATCCATTGGAGAGAGTCGT-GTATCACCGTGTAATTAACGTCATATGCTATAGGAGCAATTCC-TAAAAATGGTTGTGGAGTTGTCGTCTTGGAACCCGGCCGCTTGAAATCTCGGGAAAAGTCATTCATGTGATTGAGAACATACATTGCGT-TGATCTGAGACCGTCCTGTCGATGTCTCGGCAC--CTGCATTGGCTCTTGCTTGTGGTTGCAT
>44Ba12_MAT1_2_4_JQ815884 
CTATCCACCTGCACTTTCAACTCGTTTTATTCTCCTCATACACCTTCTCTTTCGTATACTTGTCGGTGTTATA-ATCTTCTCT-TTCCAAGAGTCATAATTCAAAGGGAGGAGATGGGACATAGTTCTCGCGAAAGTACGATCGAATTGTAGATTCCAAATCAGATCAGAGACTGCATTGAATTAGCTTAATC-TGACATTCACATATATAGAGGAGCTCACTCTCGTTGCGTATCTCTTCACTC-CTTTTTAAATATGCCTCTATAT-GTGCCTCCCCAGATTCATCCC-CATTGTCGAA-ATCGAACTCGT-TCTCAAATATCTCGTCTGCAAATACATTGCCCTCTGCTTGAGTAATTGTTCGGCG-ACG--GTCAACCATGCTCTTCACCACATCTC-TTATAG-CCAAAGTTTCGCATTCACCGAGTTTCAC-CAGCCCCAA--ATCGGC-TGCTTGTTTTGTGATTTCGCTGGAACTTTTTATCAATAATGTTTAGAGACAAATAATTTTCTACTCACTTCTGTAGAT--AAATTCGCAACGCAATTCTT-TGTCC--TGCAGCTAATTGCCTGATCAATGGT-GCTGACCCTTGTTTGTCGAAACGCAAGTTAAGAAGCCCCGTTTCGAGTTTCA-TA-AAGCT-ATTCGCAAGGTTATTCGTGTGTCGGACG--ACATTTGATAGCTCCCTCTGTGACTGACGTTGCTCTGTGGTCACTTTGGGTTTCCGAAGTTGCCTTTCATCTCCTCCTATCCATTGGAGAGAGTCGT-GTATCACCGTGTAATTAACGTCATATGCTATAGGAGCAATTCC-TAAAAATGGTTGTGGAGTTGTCGTCTTGGAACCCGGCCGCTTGAAATCTCGGGAAAAGTCATTCATGTGATTGAGAACATACATTGCGT-TGATCTGAGACCGTCCTGTCGATGTCTCGGCAC--CTGCATTGGCTCTTGCTTGTGGTTGCAT
>44Ba18_MAT1_2_4_JQ815885 
CTATCCACCTGCACTTTCAACTCGTTTTATTCTCCTCATACACCTTCTCTTTCGTATACTTGTCGGTGTTATA-ATCTTCTCT-TTCCAAGAGTCATAATTCAAAGGGAGGAGATGGGACATAGTTCTCGCGAAAGTACGATCGAATTGTAGATTCCAAATCAGATCAGAGACTGCATTGAATTAGCTTAATC-TGACATTCACATATATAGAGGAGCTCACTCTCGTTGCGTATCTCTTCACTC-CTTTTTAAATATGCCTCTATAT-GTGCCTCCCCAGATTCATCCC-CATTGTCGAA-ATCGAACTCGT-TCTCAAATATCTCGTCTGCAAATACATTGCCCTCTGCTTGAGTAATTGTTCGGCG-ACG--GTCAACCATGCTCTTCACCACATCTC-TTATAG-CCAAAGTTTCGCATTCACCGAGTTTCAC-CAGCCCCAA--ATCGGC-TGCTTGTTTTGTGATTTCGCTGGAACTTTTTATCAATAATGTTTAGAGACAAATAATTTTCTACTCACTTCTGTAGAT--AAATTCGCAACGCAATTCTT-TGTCC--TGCAGCTAATTGCCTGATCAATGGT-GCTGACCCTTGTTTGTCGAAACGCAAGTTAAGAAGCCCCGTTTCGAGTTTCA-TA-AAGCT-ATTCGCAAGGTTATTCGTGTGTCGGACG--ACATTTGATAGCTCCCTCTGTGACTGACGTTGCTCTGTGGTCACTTTGGGTTTCCGAAGTTGCCTTTCATCTCCTCCTATCCATTGGAGAGAGTCGT-GTATCACCGTGTAATTAACGTCATATGCTATAGGAGCAATTCC-TAAAAATGGTTGTGGAGTTGTCGTCTTGGAACCCGGCCGCTTGAAATCTCGGGAAAAGTCATTCATGTGATTGAGAACATACATTGCGT-TGATCTGAGACCGTCCTGTCGATGTCTCGGCAC--CTGCATTGGCTCTTGCTTGTGGTTGCAT
